# Supplementary material for: Gene flow in the green mirid, Creontiades dilutus (Hemiptera: Miridae), across arid and agricultural environments with different host plant species
Source: Ecol Evol. 2013 Feb 25;3(4):807–21. doi: 10.1002/ece3.510 (PMC3631396; doi:10.1002/ece3.510)
Supplement: Supplementary file 1 [file ece30003-0807-SD1.xlsx]

## Sheet: Sheet1
	BIL-GH	BIL-MS1	BIL-MS2	EMR-VE1	EMR-MS	EMR-GH	EMR-CA	EMR-VE2	BIR-BS	SIM-BP1	SIM-GC	SIM-SG1	SIM-BP2	SIM-SG2	SIM-CE	SIM-CA	EYR-CA	MIL-TS	MIL-SG	MIL-SI	MIL-CP	TIL-EC	BOU-EC	WAL-MP	BRE-MP	BRE-MS1	BRE-EC	BRE-PC	BRE-MS2	NAR-MP	NAR-GH	NAR-MS
BIL-GH		0.073996	0.120196	0.098264	0.085188	0.057309	0.061065	0.070315	0.076618	0.050065	0.029926	0.046393	0.045792	0.065248	0.08071	0.104082	0.092597	0.193412	0.188004	0.136651	0.095775	0.111293	0.121078	0.056015	0.173323	0.118666	0.133424	0.222616	0.19203	0.169475	0.02955	0.070728
BIL-MS1	NS		0.181923	0.061289	0.076986	0.111219	0.16179	0.062594	0.064468	0.097224	0.091331	0.068848	0.128126	0.128839	0.136734	0.153638	0.130577	0.194386	0.150767	0.110725	0.075183	0.105128	0.122187	0.055073	0.137257	0.083183	0.105798	0.13782	0.134138	0.148128	0.073049	0.06066
BIL-MS2	***	**		0.180961	0.168233	0.129965	0.046207	0.098022	0.118755	0.098862	0.088928	0.078837	0.124158	0.167072	0.144743	0.061938	0.101645	0.193496	0.187787	0.173515	0.19307	0.192359	0.213963	0.157057	0.226373	0.190175	0.202936	0.277866	0.329166	0.297884	0.113706	0.145621
EMR-VE1	***	*	***		0.011725	0.047626	0.116792	0.039359	0.033539	0.043579	0.060074	0.04728	0.076242	0.07644	0.076564	0.125302	0.084353	0.184945	0.142307	0.117276	0.072471	0.061668	0.080994	0.028184	0.086275	0.053499	0.064451	0.109324	0.083671	0.073421	0.074102	0.066827
EMR-MS	***	**	***	NS		0.02149	0.108213	0.046784	0.032329	0.052518	0.055826	0.0636	0.064787	0.048431	0.050586	0.115313	0.080693	0.16191	0.148401	0.09987	0.052788	0.050495	0.051469	0.044533	0.141196	0.067929	0.070018	0.114048	0.114221	0.069771	0.072454	0.06629
EMR-GH	***	***	***	NS	NS		0.079471	0.055448	0.030662	0.03885	0.042126	0.048198	0.042273	0.050498	0.026304	0.102055	0.076601	0.185586	0.185056	0.132481	0.08578	0.076485	0.085445	0.048388	0.142539	0.089266	0.090948	0.158456	0.149666	0.081483	0.067251	0.085409
EMR-CA	NS	NS	NS	**	**	***		0.044056	0.072641	0.028649	0.024791	0.038735	0.006134	0.068221	0.067386	0.052839	0.061915	0.172802	0.167794	0.146628	0.148606	0.142897	0.124171	0.109032	0.214406	0.154293	0.173207	0.26878	0.276953	0.234416	0.066537	0.113523
EMR-VE2	NS	NS	NS	**	***	**	NS		0.01434	0.013251	0.050975	0.020558	0.02482	0.083055	0.050315	0.052458	0.040523	0.152622	0.116608	0.09903	0.097897	0.102639	0.080171	0.059448	0.130847	0.072731	0.103079	0.162331	0.165006	0.15626	0.053928	0.060922
BIR-BS	*	NS	*	NS	NS	NS	NS	NS		0.012082	0.048224	0.014474	0.048578	0.064723	0.023911	0.088081	0.07042	0.131862	0.10745	0.072502	0.057079	0.080333	0.082465	0.041661	0.113766	0.051232	0.086513	0.106019	0.138517	0.076891	0.075313	0.068321
SIM-BP1	NS	NS	NS	**	**	***	NS	NS	NS		0.026568	0.004459	0.010301	0.061207	0.036414	0.050349	0.037519	0.170044	0.147537	0.117147	0.102675	0.09531	0.096834	0.043758	0.124635	0.072369	0.090072	0.149263	0.154936	0.125656	0.053952	0.079336
SIM-GC	***	NS	NS	NS	NS	*	NS	NS	NS	NS		0.007629	0.007167	-0.009387	0.042559	0.073391	0.06696	0.169171	0.150778	0.113388	0.064632	0.071497	0.08221	0.038755	0.16301	0.112492	0.107286	0.1842	0.155601	0.106165	0.046014	0.071728
SIM-SG1	NS	NS	NS	NS	NS	NS	NS	NS	NS	NS	NS		0.020005	0.06869	0.052987	0.073722	0.057561	0.203658	0.181102	0.157009	0.114513	0.114249	0.128194	0.068944	0.073728	0.093694	0.121773	0.184363	0.212716	0.168821	0.035143	0.062062
SIM-BP2	NS	NS	***	NS	NS	NS	NS	NS	NS	NS	NS	NS		0.034169	0.025051	0.077409	0.05777	0.163853	0.156719	0.124513	0.103247	0.103814	0.071975	0.063942	0.19471	0.121862	0.129794	0.230141	0.217646	0.180849	0.062575	0.094367
SIM-SG2	NS	NS	*	NS	NS	NS	NS	NS	NS	NS	NS	NS	NS		0.030859	0.12553	0.096446	0.176519	0.169591	0.118614	0.047136	0.061288	0.062269	0.068734	0.212018	0.130415	0.117093	0.198771	0.178773	0.096294	0.089856	0.096155
SIM-CE	***	NS	***	*	NS	*	NS	NS	NS	NS	NS	NS	NS	NS		0.12249	0.099806	0.178478	0.178237	0.132348	0.100012	0.113036	0.092104	0.077632	0.200637	0.124121	0.132354	0.201549	0.194388	0.104914	0.11203	0.128881
SIM-CA	***	***	NS	***	***	***	NS	*	***	***	**	NS	**	***	***		0.001935	0.146915	0.14395	0.117957	0.149839	0.132263	0.1403	0.131983	0.205446	0.135426	0.120206	0.191838	0.231871	0.217038	0.080978	0.100197
EYR-CA	***	***	***	***	***	***	NS	***	***	***	**	NS	NS	*	***	NS		0.152628	0.141793	0.114114	0.119516	0.098802	0.109552	0.106442	0.174234	0.101798	0.097357	0.166121	0.187423	0.168084	0.069242	0.077778
MIL-TS	***	***	***	***	***	***	***	***	***	***	***	*	***	***	***	***	***		0.012701	0.015374	0.126308	0.144012	0.127698	0.168844	0.306729	0.197134	0.188465	0.222943	0.247133	0.245444	0.178129	0.149146
MIL-SG	***	***	***	***	***	***	***	***	***	***	***	*	***	***	***	***	***	NS		0.012251	0.113508	0.132444	0.129492	0.137601	0.247984	0.157927	0.165853	0.187305	0.198197	0.2204	0.167569	0.129322
MIL-SI	***	***	***	***	***	***	***	***	***	***	***	NS	***	***	***	***	***	NS	NS		0.06402	0.086542	0.083966	0.10003	0.239313	0.129814	0.124836	0.153604	0.168285	0.175311	0.120644	0.087719
MIL-CP	***	***	***	***	***	***	***	***	***	***	***	NS	***	NS	***	***	***	***	***	**		0.00862	0.038289	0.056371	0.203085	0.095851	0.084141	0.123329	0.115943	0.072969	0.081564	0.049488
TIL-EC	***	***	***	***	***	***	***	***	***	***	***	***	***	***	***	***	***	***	***	***	NS		0.026554	0.068364	0.179285	0.091052	0.069509	0.125066	0.110057	0.06999	0.078325	0.052265
BOU-EC	***	***	***	***	***	***	***	***	***	***	***	NS	***	*	***	***	***	***	***	***	NS	NS		0.089573	0.24192	0.113372	0.102167	0.184133	0.1723	0.130661	0.087093	0.064633
WAL-MP	***	**	***	NS	NS	*	*	***	NS	NS	NS	NS	NS	NS	NS	***	***	***	***	***	***	***	***		0.090457	0.03789	0.074975	0.135568	0.082465	0.080663	0.050151	0.053202
BRE-MP	***	***	***	***	***	***	***	***	**	***	***	NS	***	***	***	***	***	***	***	***	***	***	***	NS		0.066187	0.174427	0.212627	0.190619	0.210264	0.13248	0.125465
BRE-MS1	***	***	***	***	***	***	***	***	**	***	***	NS	*	***	***	***	***	***	***	***	***	***	***	NS	NS		0.066151	0.091426	0.104919	0.10206	0.083362	0.064127
BRE-EC	***	***	***	***	***	***	***	***	***	***	***	NS	**	***	***	***	***	***	***	***	***	***	***	***	***	***		0.023728	0.045015	0.048406	0.103991	0.090312
BRE-PC	***	***	***	***	***	***	***	***	**	***	***	NS	***	***	***	***	***	***	***	***	***	***	***	***	***	***	***		0.090649	0.095997	0.184607	0.148993
BRE-MS2	***	**	***	**	***	***	***	***	NS	***	**	NS	*	*	***	***	***	***	***	***	***	***	***	***	***	***	***	NS		0.066058	0.173152	0.148086
NAR-MP	***	NS	*	NS	NS	NS	*	NS	NS	NS	NS	NS	NS	NS	NS	**	**	***	***	*	NS	NS	**	NS	*	NS	NS	NS	NS		0.180252	0.156246
NAR-GH	NS	*	*	***	***	***	NS	NS	**	NS	NS	NS	NS	NS	***	***	***	***	***	***	***	***	***	NS	***	***	***	***	***	**		0.010424
NAR-MS	***	***	***	***	***	***	**	*	**	***	**	NS	NS	NS	***	***	***	***	***	***	**	***	*	***	**	***	***	***	***	*	NS
NS	Not Significant
*	0.00001-0.000095
**	0.000001-0.00001
***	< 0.000001
