# Supplementary material for: Gene flow in the green mirid, Creontiades dilutus (Hemiptera: Miridae), across arid and agricultural environments with different host plant species
Source: Ecol Evol. 2013 Feb 25;3(4):807–21. doi: 10.1002/ece3.510 (PMC3631396; doi:10.1002/ece3.510)
Supplement: Supplementary file 2 [file ece30003-0807-SD2.xlsx]

## Sheet: Sheet1
1		INTO
FROM		Biloeala_Jan07		Biloeala_Jul07		Emerald_Jan07		Emerald_Jul07		Simpson_Aug07		Eyre_Aug07		Milparinka_Aug07		Tilpa_Aug07		Bourke_Aug07		Walget_Mar08		Brewarrina_Mar08		Brewarrina_Aug07		Narrabri_Jan07
	Biloeala_Jan07	0.678367	(0.66683-0.707641)	0.00704983	(7.39965e-08-0.0452114)	0.000391256	(5.02067e-19-0.003253)	0.00416965	(3.32989e-07-0.024694)	0.00183928	(1.53536e-10-0.00997136)	0.00332347	(7.11051e-09-0.0228437)	0.00100128	(9.83695e-10-0.00673681)	0.00369873	(4.432e-09-0.0258471)	0.0011731	(4.91797e-18-0.0108073)	0.00473245	(3.33056e-06-0.0278879)	0.0021414	(2.27126e-08-0.0135338)	0.0007736	(7.45878e-19-0.00694764)	0.00286442	(2.2976e-05-0.0157413)
	Biloeala_Jul07	0.00370582	(1.97263e-07-0.0218262)	0.685988	(0.667002-0.73877)	0.000418001	(1.19479e-19-0.00417796)	0.00202342	(1.82551e-09-0.0124083)	0.000651634	(7.23795e-12-0.00459683)	0.00312036	(1.21336e-08-0.0197063)	0.000998902	(2.16905e-10-0.006328)	0.00336513	(5.8575e-09-0.0229855)	0.00122506	(3.22533e-20-0.011788)	0.00376493	(2.63161e-06-0.02177)	0.00191004	(1.32199e-08-0.0126379)	0.000708468	(2.0626e-18-0.00686865)	0.00317266	(2.08972e-05-0.0179983)
	Emerald_Jan07	0.071896	(4.89443e-06-0.202911)	0.00986692	(5.81098e-08-0.0625765)	0.99514	(0.979833-0.999842)	0.0220248	(0.000111429-0.0678772)	0.000772885	(3.73778e-12-0.00565865)	0.0167453	(3.19796e-08-0.0734202)	0.00119219	(4.08876e-10-0.00736538)	0.00674808	(9.43397e-09-0.0453171)	0.00121239	(5.34879e-19-0.011044)	0.138359	(0.0630721-0.221493)	0.060373	(1.29902e-05-0.142269)	0.000940847	(4.46801e-20-0.00864056)	0.0844124	(0.0219378-0.159718)
	Emerald_Jul07	0.00386486	(5.71019e-07-0.0208117)	0.00670871	(1.05101e-08-0.0412441)	0.000348034	(5.11782e-20-0.00376354)	0.675568	(0.666905-0.69682)	0.000955483	(1.85787e-11-0.00677542)	0.00298549	(3.44023e-09-0.0206527)	0.00111795	(4.33423e-10-0.0070801)	0.00363777	(2.5182e-08-0.0273294)	0.00116625	(4.99194e-21-0.0114505)	0.00364832	(1.01852e-05-0.018035)	0.00203769	(2.01118e-09-0.013271)	0.000696511	(7.31168e-19-0.00737683)	0.00290278	(5.17117e-06-0.0145041)
	Simpson_Aug07	0.204175	(0.0777035-0.313396)	0.236318	(0.118365-0.314413)	0.000476989	(3.86987e-19-0.00438976)	0.270537	(0.214859-0.313468)	0.988377	(0.972231-0.99779)	0.262767	(0.181072-0.319667)	0.000959625	(1.53769e-10-0.00663297)	0.00720111	(1.69573e-08-0.0471737)	0.0013482	(5.50922e-18-0.0132781)	0.0704791	(0.0164464-0.154175)	0.0572701	(0.00808063-0.126239)	0.000857511	(7.4827e-19-0.00805367)	0.130571	(0.0529714-0.211686)
	Eyre_Aug07	0.00428386	(3.11746e-07-0.0261688)	0.00599989	(4.3607e-08-0.0355629)	0.00043069	(5.69822e-18-0.00396491)	0.00330176	(8.96927e-08-0.0189611)	0.00126389	(3.79801e-11-0.00854976)	0.678494	(0.666881-0.709454)	0.00103503	(9.75528e-09-0.00662263)	0.00332836	(3.87404e-09-0.0230904)	0.000996909	(3.61669e-20-0.00947349)	0.00414703	(1.09456e-05-0.0200717)	0.00210922	(5.15959e-09-0.01388)	0.000699766	(9.79551e-18-0.00665668)	0.00308187	(1.11705e-05-0.015068)
	Milparinka_Aug07	0.0067229	(1.53908e-07-0.0338581)	0.00767343	(3.45161e-08-0.0525173)	0.000351379	(1.75299e-18-0.00358529)	0.00204129	(1.27571e-08-0.0138799)	0.000599714	(2.10314e-12-0.00430358)	0.00815136	(8.82275e-09-0.0519965)	0.94985	(0.908962-0.983226)	0.0169242	(3.44355e-07-0.0761808)	0.00101889	(3.39566e-19-0.00992565)	0.00478277	(4.19911e-06-0.0282772)	0.0022022	(5.95276e-08-0.0144668)	0.000701513	(6.24208e-19-0.00592589)	0.00350927	(5.14545e-06-0.0163889)
	Tilpa_Aug07	0.00374046	(7.83322e-07-0.0237166)	0.00593446	(1.56725e-07-0.0379281)	0.000383157	(2.18338e-20-0.00376541)	0.00243607	(4.76872e-08-0.0146492)	0.000628108	(1.0503e-11-0.00519674)	0.00341898	(1.48855e-08-0.0224988)	0.000928255	(8.65633e-10-0.00589077)	0.679306	(0.667085-0.713382)	0.00107499	(2.88559e-18-0.00936205)	0.00416646	(6.33709e-06-0.0227416)	0.00207042	(7.28799e-09-0.0135378)	0.000735011	(1.92337e-18-0.00696427)	0.00292616	(8.84213e-06-0.0156315)
	Bourke_Aug07	0.00429237	(4.63701e-07-0.0244251)	0.00785518	(4.24141e-08-0.0534275)	0.000432873	(1.00669e-19-0.00452112)	0.00249748	(1.74425e-08-0.0162082)	0.000587613	(1.76089e-12-0.00447045)	0.00590457	(3.57543e-09-0.0323383)	0.0388485	(0.00753945-0.0776278)	0.260167	(0.165902-0.320459)	0.986653	(0.951875-0.999637)	0.00623513	(6.61631e-06-0.0313009)	0.00287604	(2.22932e-08-0.0172517)	0.000848244	(1.79062e-18-0.00965827)	0.0736603	(0.0340398-0.125298)
	Walget_Mar08	0.0038361	(3.24112e-07-0.0210224)	0.00647454	(1.35444e-08-0.0425569)	0.000353668	(1.90086e-18-0.00316062)	0.00218903	(8.7395e-09-0.0130997)	0.000579308	(4.78229e-12-0.00411709)	0.00296432	(3.83433e-09-0.0194245)	0.00109959	(2.48078e-09-0.00782098)	0.00361098	(1.41282e-08-0.0241292)	0.000834284	(2.85425e-18-0.00794715)	0.676154	(0.666885-0.70235)	0.00209895	(2.7291e-08-0.0150908)	0.000757857	(2.04544e-19-0.00652754)	0.00296575	(8.07701e-07-0.0145779)
	Brewarrina_Mar08	0.0035945	(3.98688e-07-0.0185661)	0.00705325	(2.3886e-08-0.0483844)	0.000398659	(1.30596e-18-0.00364622)	0.00318829	(2.34841e-08-0.0222034)	0.001557	(9.15475e-12-0.0107518)	0.00360868	(3.72919e-09-0.0275986)	0.00108425	(3.68338e-09-0.00751781)	0.00454428	(5.07069e-08-0.0305915)	0.000992338	(5.16844e-19-0.0100938)	0.0732082	(0.0274727-0.133212)	0.859965	(0.793613-0.942955)	0.000833137	(1.42597e-19-0.00788308)	0.00456016	(6.48631e-06-0.0213492)
	Brewarrina_Aug07	0.00633329	(9.20529e-07-0.0341372)	0.00664908	(8.01388e-08-0.045363)	0.000521953	(3.44704e-18-0.00456329)	0.00734022	(2.24617e-06-0.0316891)	0.000873215	(2.64693e-11-0.00633113)	0.00520829	(2.63357e-09-0.0290449)	0.000847478	(8.11857e-10-0.00557596)	0.00396121	(3.01588e-09-0.0232465)	0.0013394	(3.86581e-20-0.013302)	0.00584073	(6.88528e-06-0.0301522)	0.00273871	(9.10149e-09-0.0166124)	0.990728	(0.965468-0.999684)	0.0118008	(0.00104914-0.0342328)
	Narrabri_Jan07	0.00518748	(2.05186e-06-0.0300278)	0.00642867	(2.29592e-08-0.04102)	0.000352924	(7.11133e-21-0.00343414)	0.00268333	(1.42722e-07-0.0171501)	0.00131486	(2.93519e-12-0.00916102)	0.00330827	(4.7969e-09-0.0225865)	0.00103673	(6.83574e-11-0.00733938)	0.00350719	(7.03016e-09-0.0234638)	0.000965663	(6.34511e-20-0.0104022)	0.00448203	(6.71325e-06-0.0226859)	0.00220743	(5.82435e-08-0.0146461)	0.000719753	(1.55851e-19-0.00637227)	0.673573	(0.66689-0.690011)
2		INTO
FROM		Biloeala_Jan07		Biloeala_Jul07		Emerald_Jan07		Emerald_Jul07		Simpson_Aug07		Eyre_Aug07		Milparinka_Aug07		Tilpa_Aug07		Bourke_Aug07		Walget_Mar08		Brewarrina_Mar08		Brewarrina_Aug07		Narrabri_Jan07
	Biloeala_Jan07	0.98649	(0.954951-0.9997)	0.0120274	(5.90459e-08-0.0653415)	0.0601389	(0.00417827-0.132157)	0.047657	(0.00022126-0.1237)	0.00181399	(2.76346e-11-0.0130852)	0.00510441	(2.70211e-09-0.0348814)	0.00151105	(5.34219e-09-0.00984498)	0.00400577	(2.38381e-13-0.0276249)	0.00449711	(8.40484e-09-0.0293299)	0.10553	(0.0300598-0.19982)	0.0976541	(0.0314034-0.161095)	0.000765293	(2.31467e-19-0.00647386)	0.190984	(0.0991774-0.255107)
	Biloeala_Jul07	0.000883466	(1.11362e-18-0.00890129)	0.685575	(0.66708-0.730908)	0.00104608	(8.70454e-10-0.00699945)	0.00309978	(3.28449e-07-0.0172556)	0.000671372	(3.16723e-12-0.00447911)	0.00325866	(6.28802e-09-0.0218479)	0.00116162	(1.64709e-09-0.00773857)	0.00157825	(5.22242e-18-0.0124843)	0.00341877	(8.34836e-09-0.0236336)	0.00445695	(4.29755e-06-0.0218253)	0.00204355	(1.2822e-08-0.0130774)	0.000707775	(4.87205e-17-0.00597417)	0.00302598	(3.2081e-06-0.0165191)
	Emerald_Jan07	0.00125616	(7.72332e-18-0.0124838)	0.0085981	(3.84104e-08-0.0621388)	0.918986	(0.850401-0.976448)	0.0208428	(0.00174517-0.0589488)	0.000961061	(1.77687e-11-0.00677185)	0.0117247	(4.3254e-08-0.0699237)	0.00113039	(1.34476e-09-0.00802118)	0.00254333	(2.51821e-14-0.0221432)	0.00433066	(6.72289e-09-0.028804)	0.0834161	(0.0265199-0.163774)	0.0093741	(6.70137e-08-0.0508573)	0.00159438	(3.99811e-16-0.0154494)	0.0148767	(8.4376e-06-0.0549971)
	Emerald_Jul07	0.00102757	(5.02287e-20-0.0096683)	0.00678077	(3.00629e-08-0.0393727)	0.00111309	(2.11757e-09-0.00717368)	0.676137	(0.666987-0.697091)	0.00100329	(6.18685e-11-0.00744035)	0.00305193	(7.99794e-09-0.023465)	0.000973202	(2.8009e-10-0.00649983)	0.00186657	(8.80926e-15-0.0159398)	0.00334528	(3.71928e-09-0.0208111)	0.00421387	(5.0172e-06-0.0212336)	0.00195489	(3.98446e-09-0.0146249)	0.00079148	(3.72119e-18-0.00717352)	0.00267717	(1.64007e-06-0.0146112)
	Simpson_Aug07	0.00120685	(1.69832e-18-0.0117442)	0.222039	(0.109963-0.31357)	0.00710255	(1.7107e-07-0.0312564)	0.223133	(0.138912-0.295368)	0.98652	(0.967738-0.997156)	0.265791	(0.183584-0.319393)	0.0012487	(3.87504e-09-0.00881507)	0.00317203	(4.49144e-15-0.0261432)	0.00399447	(3.38467e-09-0.0264104)	0.0254181	(0.000175141-0.087457)	0.021419	(3.88434e-07-0.0782688)	0.000843898	(6.54583e-18-0.00838049)	0.0231699	(1.12486e-05-0.112894)
	Eyre_Aug07	0.00120522	(7.98796e-19-0.0100057)	0.00641958	(4.07603e-08-0.0412507)	0.00109026	(9.12125e-09-0.0072763)	0.00349506	(4.34825e-07-0.0186059)	0.00174198	(3.51331e-11-0.00997775)	0.677824	(0.666926-0.706475)	0.00111527	(3.26422e-09-0.00696023)	0.00172876	(9.43531e-15-0.0152225)	0.0034888	(3.20993e-08-0.0220505)	0.00444297	(6.94118e-06-0.023226)	0.00206723	(4.73013e-09-0.0135494)	0.000656136	(6.54489e-18-0.00607682)	0.00252175	(7.36414e-08-0.0133866)
	Milparinka_Aug07	0.00133662	(3.51499e-18-0.0112523)	0.0182381	(2.6266e-07-0.0857426)	0.0012901	(9.76777e-10-0.00884785)	0.00337312	(1.72323e-07-0.01846)	0.000696583	(5.19443e-12-0.00562813)	0.0108619	(4.38797e-08-0.0551714)	0.944173	(0.896961-0.985922)	0.00478688	(1.3735e-14-0.0346777)	0.00575446	(1.19241e-08-0.035729)	0.00411583	(3.65116e-06-0.0206226)	0.00204404	(1.17813e-09-0.0127389)	0.000758891	(2.08744e-18-0.00754672)	0.00377371	(9.51159e-06-0.0201285)
	Tilpa_Aug07	0.00135408	(1.87635e-20-0.0121909)	0.00692062	(2.16713e-08-0.0434949)	0.00212599	(4.31412e-09-0.012885)	0.00316764	(3.52202e-07-0.0171371)	0.000705215	(3.49596e-11-0.00489462)	0.0042025	(8.92449e-09-0.029606)	0.0433242	(0.00395543-0.090001)	0.970614	(0.913669-0.99831)	0.277692	(0.213738-0.323458)	0.00505194	(5.41368e-06-0.0274136)	0.00346621	(2.02422e-08-0.0203142)	0.000793001	(9.79347e-19-0.0073249)	0.0559253	(0.0168423-0.099413)
	Bourke_Aug07	0.00100851	(2.74341e-18-0.00973747)	0.00695389	(2.10052e-08-0.0477471)	0.00102695	(2.90762e-10-0.00710459)	0.00352303	(3.12142e-07-0.0207034)	0.00123757	(1.0838e-11-0.00917725)	0.00343166	(9.643e-09-0.0230656)	0.0012286	(2.29047e-09-0.00809027)	0.00161782	(2.57571e-15-0.0129408)	0.678596	(0.667019-0.709265)	0.00483486	(7.54108e-06-0.0269005)	0.00192014	(1.24647e-08-0.012874)	0.000815198	(4.84461e-19-0.00763267)	0.00278313	(2.1531e-06-0.0150628)
	Walget_Mar08	0.000954726	(4.45446e-17-0.010039)	0.00602951	(1.97104e-08-0.0405809)	0.00121875	(1.3322e-08-0.00843872)	0.00294876	(5.29329e-08-0.0178794)	0.000945769	(1.02925e-11-0.00667198)	0.00339684	(1.67497e-08-0.0208099)	0.0012131	(1.99511e-09-0.00827524)	0.00167349	(1.04252e-14-0.0143552)	0.00372326	(9.06935e-09-0.0240351)	0.676813	(0.666925-0.704447)	0.00206603	(5.11691e-09-0.0128952)	0.000738701	(4.70753e-18-0.0066355)	0.00266055	(7.13965e-07-0.014192)
	Brewarrina_Mar08	0.00123063	(4.74948e-18-0.0107358)	0.00632279	(8.51671e-08-0.0390482)	0.00164291	(3.78594e-09-0.0107513)	0.00324641	(1.01676e-06-0.0184683)	0.000818049	(8.32887e-12-0.00648072)	0.0031958	(2.8004e-08-0.0210253)	0.000950798	(4.3838e-09-0.00659539)	0.00223641	(3.67018e-14-0.0198974)	0.00398382	(2.95066e-09-0.026408)	0.0715113	(0.028629-0.12658)	0.850731	(0.797521-0.903651)	0.00119978	(9.89643e-19-0.0106339)	0.0126869	(2.79514e-06-0.057358)
	Brewarrina_Aug07	0.0011697	(4.17225e-18-0.0109634)	0.00706675	(1.68727e-08-0.0482734)	0.00196377	(3.20617e-08-0.0125959)	0.00631746	(2.36909e-06-0.0273453)	0.00111715	(4.70869e-11-0.00834013)	0.00500478	(2.73705e-08-0.0315993)	0.00100676	(4.205e-11-0.00698376)	0.00198097	(5.75483e-15-0.0167414)	0.00373906	(3.01315e-09-0.024314)	0.00584751	(1.00617e-05-0.0286027)	0.00303288	(4.91413e-09-0.0196337)	0.989648	(0.95546-0.999673)	0.0115248	(0.00103022-0.0357363)
	Narrabri_Jan07	0.000876742	(2.14552e-18-0.00909438)	0.00702888	(8.98612e-08-0.0436237)	0.00125432	(3.32343e-09-0.00820967)	0.00305875	(2.05574e-07-0.016452)	0.0017681	(1.12961e-10-0.0102919)	0.00315244	(2.37607e-09-0.0223057)	0.000963489	(3.19328e-10-0.00644287)	0.00219607	(1.00477e-16-0.0198347)	0.00343618	(4.38736e-09-0.0218781)	0.00434773	(1.02957e-05-0.0210079)	0.00222676	(5.45458e-09-0.0171179)	0.000687203	(1.87154e-18-0.00550571)	0.673391	(0.666919-0.691638)
3		INTO
FROM		Biloeala_Jan07		Biloeala_Jul07		Emerald_Jan07		Emerald_Jul07		Simpson_Aug07		Eyre_Aug07		Milparinka_Aug07		Tilpa_Aug07		Bourke_Aug07		Walget_Mar08		Brewarrina_Mar08		Brewarrina_Aug07		Narrabri_Jan07
	Biloeala_Jan07	0.677614	(0.666935-0.706581)	0.00665748	(2.48922e-08-0.0432526)	0.000399268	(1.58731e-19-0.00374523)	0.00354847	(2.20498e-07-0.0194674)	0.00184487	(2.07471e-09-0.0115501)	0.00376222	(7.72975e-09-0.0250801)	0.00110369	(1.26202e-09-0.00766756)	0.00350275	(3.29157e-09-0.0222645)	0.00116734	(9.88382e-19-0.0109641)	0.00422448	(4.95965e-06-0.022542)	0.00217382	(4.00028e-09-0.0137382)	0.000834474	(2.62601e-20-0.00786542)	0.00234193	(4.88165e-07-0.0119745)
	Biloeala_Jul07	0.00256559	(1.14399e-08-0.0161266)	0.687135	(0.667123-0.734561)	0.000436337	(4.02294e-19-0.0035515)	0.00302542	(3.4961e-09-0.0170887)	0.00109231	(3.65975e-09-0.0070737)	0.00333019	(5.34208e-09-0.0208433)	0.000971864	(1.37684e-09-0.00726986)	0.00328552	(3.99296e-09-0.0208357)	0.000996763	(2.76369e-19-0.00972194)	0.00453258	(3.65723e-06-0.023624)	0.00201871	(7.61379e-09-0.0131952)	0.000744989	(3.31704e-18-0.0080098)	0.00262002	(1.03744e-05-0.0135637)
	Emerald_Jan07	0.0179659	(5.06629e-07-0.0745712)	0.00957398	(6.12676e-08-0.0558869)	0.993756	(0.975847-0.999777)	0.0202434	(3.65095e-06-0.0759413)	0.00233331	(4.1475e-10-0.0154752)	0.0246881	(2.87235e-07-0.100332)	0.00123586	(2.64774e-09-0.00859573)	0.0076871	(9.11648e-09-0.0450204)	0.00128338	(1.66486e-18-0.0127155)	0.119317	(0.0428196-0.207208)	0.0196298	(4.02323e-07-0.0827867)	0.000771507	(2.59836e-17-0.00648281)	0.156516	(0.0534298-0.244883)
	Emerald_Jul07	0.271788	(0.20192-0.320958)	0.010567	(5.55966e-08-0.0621027)	0.000683467	(2.27191e-18-0.00633218)	0.789777	(0.715497-0.86852)	0.142364	(0.0773207-0.210695)	0.00494898	(4.68431e-08-0.0315693)	0.00155473	(5.24295e-09-0.0101117)	0.00361435	(6.56429e-09-0.026541)	0.00149395	(3.3944e-18-0.0139871)	0.0863219	(0.0212659-0.182084)	0.109509	(0.0490378-0.16976)	0.000711495	(1.75224e-19-0.00674684)	0.0182125	(7.87321e-05-0.0642509)
	Simpson_Aug07	0.00483888	(3.2594e-08-0.0307719)	0.229664	(0.120479-0.310017)	0.000934373	(2.54434e-18-0.00850962)	0.156759	(0.0831345-0.230774)	0.842647	(0.779404-0.902871)	0.254543	(0.167544-0.317731)	0.00142707	(2.11168e-08-0.00863958)	0.00613334	(1.36277e-08-0.042974)	0.00136541	(3.80359e-18-0.0125528)	0.0120739	(4.8185e-06-0.0577301)	0.00664597	(2.73069e-08-0.0419629)	0.000860096	(4.04625e-18-0.00757031)	0.0568938	(0.00609551-0.137783)
	Eyre_Aug07	0.00288394	(9.41118e-09-0.0178093)	0.00675116	(2.17369e-08-0.0441288)	0.000419687	(2.63006e-18-0.00438113)	0.00327564	(1.53331e-08-0.0203782)	0.0016973	(2.46875e-08-0.01128)	0.677829	(0.667021-0.706077)	0.00111412	(2.44259e-09-0.00768856)	0.00380149	(4.66093e-09-0.0237834)	0.00110616	(9.55227e-19-0.011059)	0.00397114	(1.14926e-05-0.0216457)	0.0019574	(7.1513e-09-0.0128084)	0.000666488	(3.80762e-18-0.00718857)	0.00248058	(4.22208e-06-0.0144815)
	Milparinka_Aug07	0.00448851	(1.17787e-08-0.0270276)	0.0072468	(4.14387e-08-0.0450145)	0.000491618	(4.42603e-20-0.00429708)	0.00260275	(6.33374e-08-0.0168456)	0.00114686	(6.55783e-10-0.00777743)	0.00354855	(2.67862e-08-0.0228838)	0.936738	(0.899661-0.968666)	0.00558318	(1.59578e-08-0.0358339)	0.00113701	(1.09284e-17-0.0124173)	0.00395246	(3.07948e-06-0.0224434)	0.00206043	(2.69451e-08-0.0146072)	0.000842926	(8.22775e-18-0.00794572)	0.00334788	(5.38252e-06-0.0168202)
	Tilpa_Aug07	0.00301781	(3.44708e-08-0.020523)	0.00654601	(7.81155e-09-0.0415572)	0.000474969	(2.18184e-19-0.0043442)	0.00308195	(2.31295e-08-0.0186648)	0.000865536	(1.08253e-10-0.00619956)	0.0030789	(1.19008e-08-0.0224313)	0.00094704	(8.50291e-10-0.00568245)	0.677937	(0.666911-0.707086)	0.00134792	(1.89484e-19-0.013312)	0.00370623	(3.52942e-06-0.0197355)	0.00215579	(1.47397e-08-0.0135226)	0.00081199	(1.13124e-18-0.00796319)	0.0025003	(8.885e-06-0.012486)
	Bourke_Aug07	0.00323321	(2.19717e-08-0.0217835)	0.00905242	(1.4599e-08-0.0513049)	0.000393996	(1.5294e-18-0.00317575)	0.00237895	(2.79358e-08-0.0157512)	0.000824327	(2.76613e-09-0.00588644)	0.00386734	(2.26305e-08-0.0249892)	0.0504759	(0.0204204-0.0881708)	0.269855	(0.196051-0.321202)	0.985211	(0.943898-0.999621)	0.00419877	(2.23659e-06-0.0223648)	0.00216928	(4.67138e-08-0.0151171)	0.000712727	(2.03556e-18-0.00754128)	0.0530741	(0.0144588-0.0981385)
	Walget_Mar08	0.00282393	(1.61701e-08-0.0184114)	0.00635143	(2.88407e-08-0.0397932)	0.00042152	(2.1898e-18-0.00412222)	0.00286358	(6.99581e-09-0.0200819)	0.00108387	(4.68536e-10-0.00693086)	0.00340812	(9.8697e-09-0.0241535)	0.00107254	(8.58732e-10-0.00669061)	0.00388468	(4.38178e-09-0.0297438)	0.000975958	(3.31706e-18-0.0097565)	0.676591	(0.667052-0.704876)	0.00201515	(1.63046e-08-0.0146923)	0.00061949	(1.45536e-18-0.00583872)	0.00268781	(1.85892e-06-0.0146777)
	Brewarrina_Mar08	0.00270043	(2.22126e-08-0.0195502)	0.00722907	(2.40132e-08-0.0466579)	0.000509938	(7.08945e-19-0.00464387)	0.0020289	(1.08174e-08-0.0133311)	0.00109938	(1.49649e-09-0.007684)	0.0079178	(4.61398e-08-0.0467712)	0.00126027	(1.02283e-09-0.00800539)	0.00704956	(1.38754e-07-0.0429632)	0.00131307	(9.67378e-21-0.0133183)	0.0715174	(0.0260042-0.131082)	0.8441	(0.7914-0.896564)	0.000839995	(3.65837e-19-0.00796899)	0.0150302	(4.13321e-05-0.0509539)
	Brewarrina_Aug07	0.00353083	(1.03523e-08-0.023118)	0.00623877	(4.76778e-08-0.0406736)	0.000649967	(2.43113e-18-0.00616473)	0.00698314	(1.51103e-07-0.0294442)	0.00105827	(1.44994e-08-0.00672133)	0.00551018	(4.50746e-08-0.0329697)	0.00110228	(9.84312e-11-0.00749659)	0.00470411	(5.9285e-08-0.0308338)	0.00132346	(4.76681e-21-0.0126806)	0.00510329	(6.97529e-06-0.0254944)	0.00344578	(3.83624e-09-0.0220463)	0.990869	(0.96713-0.999673)	0.0108489	(0.00103245-0.0328752)
	Narrabri_Jan07	0.00254859	(1.22766e-08-0.0163957)	0.00698745	(1.70983e-08-0.0435271)	0.000428511	(4.18374e-18-0.00409658)	0.00343186	(4.5068e-08-0.0209452)	0.00194319	(7.27412e-11-0.0106821)	0.00356724	(3.13131e-08-0.0218526)	0.000996293	(7.58956e-10-0.00693942)	0.00296169	(2.34029e-09-0.0205431)	0.00127836	(4.32216e-18-0.0115642)	0.00449016	(3.53845e-06-0.0258018)	0.00211906	(1.12342e-08-0.0153025)	0.000715107	(2.9322e-18-0.00699518)	0.673446	(0.666905-0.690607)
4		INTO
FROM		Biloeala_Jan07		Biloeala_Jul07		Emerald_Jan07		Emerald_Jul07		Simpson_Aug07		Eyre_Aug07		Milparinka_Aug07		Tilpa_Aug07		Bourke_Aug07		Walget_Mar08		Brewarrina_Mar08		Brewarrina_Aug07		Narrabri_Jan07
	Biloeala_Jan07	0.675684	(0.66691-0.697521)	0.00577278	(5.57301e-08-0.0345112)	0.000472048	(2.16579e-17-0.00387732)	0.00295348	(2.96628e-08-0.0185481)	0.00058706	(5.07571e-12-0.00486177)	0.0034439	(4.70958e-09-0.022532)	0.00116149	(1.58645e-10-0.00733286)	0.00404599	(6.75428e-08-0.0246372)	0.00369865	(8.47695e-09-0.0269133)	0.00388258	(4.70748e-06-0.019397)	0.00185377	(2.57691e-08-0.014067)	0.000774126	(1.835e-18-0.00631325)	0.00174866	(2.96143e-08-0.010583)
	Biloeala_Jul07	0.00349935	(1.16144e-07-0.0203149)	0.686267	(0.667157-0.739502)	0.000472827	(2.50837e-17-0.00486531)	0.00257615	(1.13559e-07-0.015076)	0.000938789	(7.07755e-11-0.00634611)	0.0037937	(1.60468e-09-0.0258752)	0.00125815	(1.33847e-10-0.0086867)	0.00341121	(2.32002e-09-0.0237507)	0.00367136	(6.06413e-08-0.0256108)	0.00442819	(1.04114e-05-0.0226455)	0.00223636	(5.3699e-08-0.0136573)	0.000708613	(1.20288e-17-0.00760656)	0.00211161	(1.26961e-07-0.0123854)
	Emerald_Jan07	0.0653605	(2.44569e-05-0.170931)	0.00825122	(3.10668e-08-0.0512769)	0.994109	(0.978387-0.999847)	0.0233643	(0.000471537-0.0717736)	0.000979705	(1.76863e-11-0.00714236)	0.0109066	(1.51081e-08-0.0603181)	0.000643015	(7.72363e-11-0.00411975)	0.00372845	(4.32765e-09-0.0257449)	0.00479357	(1.25745e-09-0.031848)	0.14154	(0.0631889-0.230191)	0.0379796	(2.62733e-06-0.101627)	0.00162515	(3.83759e-18-0.0132786)	0.0364048	(0.000163013-0.108569)
	Emerald_Jul07	0.00288061	(2.06594e-07-0.015522)	0.00627371	(3.08684e-08-0.0392054)	0.000397138	(1.09365e-17-0.00370773)	0.677733	(0.667335-0.700728)	0.00308433	(5.79907e-10-0.0140277)	0.00336267	(8.50647e-09-0.0229445)	0.0010915	(8.20774e-12-0.00727245)	0.00368749	(3.10535e-08-0.0250733)	0.00341266	(1.85344e-08-0.0240836)	0.00411805	(2.11409e-06-0.0213464)	0.002118	(7.66318e-08-0.0135137)	0.000787462	(1.80431e-18-0.00807041)	0.00187743	(7.10381e-08-0.0127622)
	Simpson_Aug07	0.219845	(0.113043-0.31455)	0.238062	(0.134611-0.317023)	0.000819644	(4.39061e-17-0.00710488)	0.267475	(0.207258-0.310195)	0.98672	(0.971371-0.996664)	0.273624	(0.2007-0.32264)	0.000893297	(1.56996e-11-0.00650295)	0.00537443	(9.40672e-09-0.0331588)	0.00459166	(1.4813e-09-0.0314559)	0.0700137	(0.0183718-0.142344)	0.0803332	(0.0238666-0.146857)	0.00118258	(2.30888e-17-0.0114102)	0.116852	(0.0195283-0.195573)
	Eyre_Aug07	0.00328665	(6.11893e-08-0.0193541)	0.00546496	(6.74309e-09-0.0362836)	0.000499168	(3.5474e-19-0.00439302)	0.0024374	(4.13333e-08-0.0156648)	0.00090741	(1.77716e-11-0.00614931)	0.677931	(0.666936-0.709025)	0.000986743	(2.69522e-13-0.00749486)	0.00376714	(6.64408e-09-0.026303)	0.00374784	(8.56613e-09-0.0248771)	0.00407351	(3.10716e-06-0.0222038)	0.00195977	(7.26917e-09-0.0126514)	0.000873714	(1.21854e-16-0.00831602)	0.00200216	(4.3952e-08-0.0118627)
	Milparinka_Aug07	0.00764612	(3.19537e-07-0.0375459)	0.00730326	(7.89403e-08-0.0441968)	0.000486029	(7.49563e-19-0.00424549)	0.00251806	(4.10111e-08-0.0165171)	0.00064585	(3.27498e-11-0.00456622)	0.00321718	(5.3999e-09-0.021221)	0.973376	(0.920224-0.998259)	0.0156534	(3.27315e-07-0.0786484)	0.0049617	(2.13262e-08-0.0309656)	0.00434795	(1.43635e-05-0.0231864)	0.00224049	(4.4147e-08-0.0160398)	0.000719175	(5.72404e-19-0.00668882)	0.0021029	(5.65289e-08-0.0125694)
	Tilpa_Aug07	0.00327965	(7.80407e-08-0.0191204)	0.00644666	(3.19672e-08-0.0450379)	0.000357001	(1.72357e-19-0.00323328)	0.00241064	(2.08655e-08-0.0144822)	0.00122929	(4.38213e-11-0.00891984)	0.00302966	(3.86776e-09-0.0191896)	0.00114731	(5.46316e-11-0.00828139)	0.678699	(0.667105-0.707753)	0.00369074	(3.6628e-09-0.0260303)	0.0042332	(1.91229e-06-0.0217243)	0.0023184	(1.86249e-08-0.0146696)	0.000774585	(7.7436e-19-0.0063767)	0.00216712	(8.6992e-08-0.013968)
	Bourke_Aug07	0.00321354	(3.23205e-07-0.0170881)	0.00632464	(9.6655e-09-0.0399627)	0.000439468	(1.0016e-20-0.0048428)	0.00231824	(1.17668e-08-0.0161365)	0.00130496	(1.28048e-10-0.00806898)	0.00368766	(6.43794e-09-0.0232732)	0.00107251	(3.94087e-12-0.00711179)	0.00348289	(1.06393e-08-0.0236285)	0.678176	(0.666933-0.707095)	0.00410916	(9.91644e-07-0.0225918)	0.00199807	(6.47567e-09-0.0127302)	0.000723474	(9.02311e-19-0.00689742)	0.0018252	(2.73816e-07-0.0114333)
	Walget_Mar08	0.00330539	(6.65802e-08-0.0183704)	0.00592867	(1.55411e-08-0.0374841)	0.00044423	(3.69334e-18-0.00411436)	0.00268418	(2.4513e-08-0.016455)	0.000995577	(1.39825e-10-0.00734378)	0.00311631	(1.01827e-08-0.0191778)	0.000821991	(1.99082e-12-0.00587612)	0.00346496	(3.48184e-08-0.0224624)	0.00339756	(6.17515e-09-0.0250354)	0.67674	(0.666957-0.702575)	0.00203098	(1.16203e-08-0.0131452)	0.000941608	(1.92964e-18-0.00799671)	0.00205752	(4.01195e-07-0.011674)
	Brewarrina_Mar08	0.0033405	(3.19286e-07-0.0196149)	0.00627914	(8.9183e-09-0.0435783)	0.000408256	(7.10363e-18-0.0040032)	0.00236894	(1.50901e-07-0.0148986)	0.00088669	(1.92652e-11-0.00662368)	0.0037008	(9.60447e-09-0.0249067)	0.000707009	(1.57839e-11-0.0052044)	0.00429308	(1.19183e-08-0.0268295)	0.00329495	(3.15127e-09-0.0219513)	0.0703657	(0.0279858-0.127418)	0.859791	(0.798493-0.930592)	0.000992495	(1.63098e-17-0.00786025)	0.00302594	(7.9804e-08-0.0197099)
	Brewarrina_Aug07	0.00395182	(4.89217e-08-0.0217073)	0.00700791	(1.09442e-08-0.0457426)	0.000601835	(5.98628e-18-0.00521129)	0.00729601	(1.11692e-05-0.0279648)	0.00097482	(4.62219e-11-0.00772024)	0.00571477	(2.33602e-08-0.0359302)	0.000731085	(1.15554e-11-0.00547741)	0.00394102	(1.09223e-08-0.0284158)	0.0032464	(1.13133e-08-0.0217919)	0.00503006	(6.29585e-06-0.0260856)	0.0023694	(1.48757e-08-0.0166367)	0.988876	(0.962568-0.999727)	0.0148178	(0.0014256-0.0428689)
	Narrabri_Jan07	0.00470691	(1.21593e-07-0.0249114)	0.0106181	(6.59263e-08-0.0609149)	0.000493474	(1.18175e-18-0.00479808)	0.00386411	(3.55785e-08-0.0224816)	0.000745675	(1.36469e-11-0.00584383)	0.00447154	(1.21142e-08-0.0290372)	0.0161096	(2.7043e-10-0.0666864)	0.26645	(0.183436-0.322196)	0.279317	(0.212482-0.324261)	0.00711752	(6.58473e-06-0.038141)	0.00277053	(3.60706e-08-0.017437)	0.00102053	(9.91048e-17-0.00910549)	0.813007	(0.746147-0.906572)
5		INTO
FROM		Biloeala_Jan07		Biloeala_Jul07		Emerald_Jan07		Emerald_Jul07		Simpson_Aug07		Eyre_Aug07		Milparinka_Aug07		Tilpa_Aug07		Bourke_Aug07		Walget_Mar08		Brewarrina_Mar08		Brewarrina_Aug07		Narrabri_Jan07
	Biloeala_Jan07	0.676369	(0.666905-0.698717)	0.00248683	(2.90563e-17-0.0258233)	0.000757452	(1.02042e-16-0.00725718)	0.00394301	(9.2965e-07-0.023644)	0.00227903	(6.28329e-08-0.0152858)	0.00313407	(4.18648e-10-0.0216447)	0.00103985	(1.99772e-11-0.00783408)	0.00406117	(5.42049e-09-0.0279136)	0.000966113	(8.51159e-19-0.00949119)	0.0044167	(1.06284e-05-0.0249448)	0.00170302	(4.02549e-09-0.0126523)	0.000805179	(6.70853e-17-0.00686752)	0.00259197	(3.5461e-06-0.0129222)
	Biloeala_Jul07	0.262655	(0.187928-0.312641)	0.969506	(0.886576-0.99939)	0.00458048	(5.20699e-17-0.0354621)	0.240448	(0.161203-0.30017)	0.262885	(0.197728-0.302943)	0.00468425	(2.54301e-08-0.0304373)	0.00126434	(1.85142e-10-0.00875736)	0.0082948	(4.43242e-08-0.0446696)	0.001233	(4.49253e-19-0.0126766)	0.100596	(0.0366398-0.176834)	0.109425	(0.0504364-0.163602)	0.00146106	(1.47724e-18-0.0109274)	0.168185	(0.092873-0.230979)
	Emerald_Jan07	0.0165062	(1.30421e-06-0.0725366)	0.00250714	(4.25196e-18-0.0210169)	0.987037	(0.945006-0.999867)	0.0128442	(2.00726e-05-0.0481261)	0.00131801	(2.56578e-09-0.00789725)	0.00828673	(9.42007e-09-0.0480697)	0.000787498	(1.68983e-11-0.00625521)	0.00611892	(4.84399e-08-0.0358003)	0.0011189	(4.45036e-19-0.0106137)	0.0930597	(0.0220171-0.177597)	0.0149739	(1.97888e-07-0.0727327)	0.00122985	(1.92799e-17-0.0126405)	0.0540924	(0.0127569-0.116371)
	Emerald_Jul07	0.00261654	(3.36247e-08-0.0165585)	0.00224736	(2.22627e-18-0.0210664)	0.000647294	(1.80046e-16-0.00575463)	0.674273	(0.66687-0.695677)	0.00191599	(2.99724e-08-0.0110414)	0.00331565	(1.4475e-08-0.0226154)	0.00128536	(2.08401e-10-0.00933527)	0.00383822	(2.42209e-08-0.0224873)	0.000999047	(4.25979e-19-0.00945908)	0.00441614	(2.86222e-06-0.0252974)	0.00226223	(6.65311e-09-0.0160113)	0.000741985	(1.09834e-16-0.0062879)	0.00260685	(2.28267e-06-0.0141561)
	Simpson_Aug07	0.00505748	(3.9938e-09-0.0324971)	0.0054915	(3.52187e-17-0.0501935)	0.00091787	(1.47937e-16-0.00706763)	0.0361472	(0.000421076-0.100851)	0.718445	(0.683715-0.784436)	0.275572	(0.209395-0.319898)	0.000956949	(2.92316e-10-0.00706574)	0.00419106	(4.67955e-08-0.0277973)	0.00112741	(2.09813e-19-0.0104933)	0.0241886	(1.48374e-05-0.0921064)	0.00268304	(7.67201e-09-0.0167738)	0.00142909	(1.1958e-18-0.0125394)	0.00647742	(6.47372e-06-0.0325098)
	Eyre_Aug07	0.00276021	(3.6926e-08-0.0177012)	0.00191816	(3.13084e-18-0.0202902)	0.000648948	(2.27219e-16-0.00564269)	0.00305521	(5.62476e-08-0.0176047)	0.00183112	(1.59483e-09-0.0113322)	0.678483	(0.66705-0.709771)	0.00152629	(4.0763e-10-0.0101682)	0.00378214	(4.36983e-08-0.0234447)	0.000919976	(2.44369e-19-0.00907717)	0.00453264	(1.11717e-05-0.0231552)	0.00227772	(8.60942e-09-0.0144023)	0.000813898	(2.44312e-17-0.00773644)	0.00247391	(2.68655e-06-0.0130749)
	Milparinka_Aug07	0.0141353	(3.17839e-05-0.0518967)	0.00229708	(5.08153e-18-0.0246805)	0.000689951	(1.14781e-15-0.00615767)	0.00268347	(1.44072e-06-0.014671)	0.00111843	(4.03472e-09-0.00751598)	0.00624449	(3.50726e-08-0.0328331)	0.976248	(0.944397-0.997151)	0.0238815	(3.74941e-07-0.0940226)	0.00104381	(2.51181e-20-0.00908064)	0.00465458	(3.48465e-06-0.0237182)	0.00215267	(9.73483e-09-0.0155385)	0.000950001	(7.07331e-18-0.0079354)	0.00279402	(4.3512e-06-0.0162835)
	Tilpa_Aug07	0.00272483	(3.53043e-09-0.0173711)	0.00218835	(6.64004e-19-0.0208477)	0.000598546	(1.01915e-15-0.00572243)	0.00336991	(9.47208e-07-0.0189951)	0.00187897	(2.74677e-10-0.0123972)	0.00304794	(4.82369e-09-0.0202977)	0.000927425	(1.62824e-10-0.00711407)	0.67896	(0.667034-0.709113)	0.000932331	(5.04562e-19-0.0100621)	0.00431079	(3.31314e-06-0.0215213)	0.00202363	(3.00697e-09-0.015348)	0.000823352	(1.53098e-17-0.00731657)	0.00258199	(1.7207e-06-0.0137842)
	Bourke_Aug07	0.00268393	(2.60914e-09-0.0176218)	0.00274306	(4.0528e-18-0.0268002)	0.000818864	(4.83875e-17-0.00676219)	0.0028251	(4.48921e-07-0.0168495)	0.000919489	(1.59419e-08-0.00590808)	0.00326509	(1.84299e-08-0.0216574)	0.0119603	(9.80941e-08-0.0426702)	0.249837	(0.155057-0.316868)	0.987662	(0.955531-0.99943)	0.00437984	(1.08107e-05-0.0229985)	0.00263584	(3.02691e-09-0.0169832)	0.000759363	(5.64281e-17-0.00759304)	0.0550919	(0.0202937-0.102757)
	Walget_Mar08	0.00277862	(4.34026e-08-0.0185858)	0.00189286	(6.96031e-19-0.0174648)	0.00062686	(8.84991e-17-0.00492116)	0.00278493	(2.32401e-07-0.0164295)	0.00145483	(6.81725e-08-0.00924866)	0.0031859	(1.2104e-08-0.0221852)	0.00133565	(1.01279e-10-0.00941984)	0.0036891	(3.92645e-08-0.0230338)	0.000871547	(1.02988e-19-0.0090525)	0.676459	(0.666915-0.701091)	0.00183899	(3.44225e-09-0.0133322)	0.000852893	(6.09026e-18-0.0094092)	0.00265764	(5.47656e-06-0.0149305)
	Brewarrina_Mar08	0.0029887	(1.52782e-08-0.0190516)	0.00222846	(8.86332e-18-0.0201912)	0.0011012	(5.47473e-17-0.00999651)	0.00617672	(7.89308e-08-0.0306434)	0.00115171	(1.07575e-08-0.00780079)	0.00329475	(1.01084e-08-0.0207933)	0.000646077	(1.5969e-11-0.00462373)	0.00560251	(8.51052e-08-0.0372869)	0.00108509	(7.01071e-19-0.0092886)	0.0695604	(0.0273157-0.122399)	0.852547	(0.799141-0.903492)	0.00151449	(2.95376e-16-0.0128966)	0.0143331	(2.55348e-05-0.0497664)
	Brewarrina_Aug07	0.00579708	(3.7598e-08-0.0301853)	0.00211338	(4.11381e-17-0.0210353)	0.000863809	(4.08595e-17-0.00715051)	0.00752211	(6.67658e-06-0.0288731)	0.0025119	(1.12898e-08-0.0147088)	0.0042295	(1.24617e-08-0.0280267)	0.000751912	(4.37105e-11-0.00519624)	0.00426372	(2.49163e-08-0.0263031)	0.000965936	(8.71749e-19-0.010516)	0.00523969	(7.95131e-06-0.028161)	0.00337381	(2.62481e-08-0.0216043)	0.98794	(0.95572-0.999683)	0.0117195	(0.00145107-0.0342077)
	Narrabri_Jan07	0.00292686	(3.89695e-08-0.0182107)	0.00238007	(8.8119e-17-0.0215604)	0.000712194	(2.53627e-16-0.0060846)	0.00392689	(1.07287e-06-0.0208037)	0.00229026	(1.56378e-08-0.0133291)	0.00325634	(2.5963e-09-0.0219791)	0.00127035	(1.59002e-10-0.00920547)	0.0034799	(8.56803e-09-0.0251549)	0.00107474	(6.72822e-19-0.0102561)	0.00418546	(1.0918e-05-0.0246953)	0.002104	(3.00859e-08-0.0140529)	0.000679132	(1.89725e-17-0.00567167)	0.674394	(0.666812-0.695431)
6		INTO
FROM		Biloeala_Jan07		Biloeala_Jul07		Emerald_Jan07		Emerald_Jul07		Simpson_Aug07		Eyre_Aug07		Milparinka_Aug07		Tilpa_Aug07		Bourke_Aug07		Walget_Mar08		Brewarrina_Mar08		Brewarrina_Aug07		Narrabri_Jan07
	Biloeala_Jan07	0.675971	(0.66703-0.700239)	0.00666572	(1.30005e-08-0.0403811)	0.000568573	(3.18374e-16-0.00495337)	0.000897003	(9.78274e-19-0.00849844)	0.00156515	(5.34927e-09-0.0110317)	0.00360053	(1.21069e-08-0.0237899)	0.000958696	(2.13226e-10-0.00676863)	0.00385685	(7.82492e-09-0.0275591)	0.00111075	(1.7741e-19-0.012815)	0.00427363	(7.19432e-06-0.0219191)	0.00206908	(2.0846e-08-0.0147351)	0.000811147	(2.73637e-16-0.00734488)	0.00288051	(1.14022e-05-0.0138358)
	Biloeala_Jul07	0.00273175	(3.29867e-08-0.0191)	0.685599	(0.667128-0.735848)	0.00045178	(6.22365e-17-0.00384864)	0.000724274	(3.63018e-19-0.00668691)	0.00157361	(8.96435e-09-0.0096589)	0.00316428	(1.35532e-08-0.0206083)	0.000925182	(1.33134e-09-0.00598321)	0.00380939	(5.94392e-09-0.0281701)	0.00132121	(8.1254e-21-0.0123478)	0.00404486	(6.83808e-06-0.021692)	0.00208367	(6.98492e-09-0.0152025)	0.000717196	(1.49893e-17-0.00700385)	0.00302359	(3.37429e-06-0.0149813)
	Emerald_Jan07	0.0170602	(1.09283e-07-0.0789792)	0.00808096	(4.20218e-08-0.0540048)	0.991379	(0.966305-0.999811)	0.00161271	(6.59782e-16-0.0140419)	0.00121884	(3.26916e-10-0.00876739)	0.0149973	(4.6864e-09-0.0754654)	0.00106106	(1.06839e-10-0.00718275)	0.00523579	(6.97359e-09-0.0337473)	0.00115208	(2.29987e-20-0.0108861)	0.104307	(0.0325658-0.199657)	0.0100754	(2.71056e-08-0.054833)	0.000972236	(1.21385e-17-0.00990038)	0.0763382	(0.0085731-0.162542)
	Emerald_Jul07	0.00633384	(1.27184e-07-0.0376837)	0.22706	(0.109272-0.311928)	0.00135648	(2.33889e-16-0.0127076)	0.988173	(0.959286-0.999817)	0.255934	(0.202686-0.298859)	0.267807	(0.183621-0.320535)	0.00121081	(3.36713e-09-0.00755101)	0.00479001	(3.6928e-09-0.0313842)	0.00113869	(1.54892e-18-0.0111211)	0.0248211	(4.28793e-05-0.0897573)	0.00793854	(4.57706e-08-0.0433932)	0.00119734	(4.13115e-19-0.0113748)	0.0647512	(0.000518781-0.170425)
	Simpson_Aug07	0.269799	(0.194455-0.317538)	0.019924	(1.74082e-08-0.111699)	0.00157163	(2.23996e-17-0.0130723)	0.00128305	(3.7217e-17-0.0131295)	0.726198	(0.684463-0.777204)	0.00605604	(1.31329e-08-0.0366052)	0.00196876	(1.13426e-09-0.0123666)	0.00572111	(4.54241e-08-0.0346368)	0.00119243	(1.32833e-19-0.011466)	0.0861445	(0.00941528-0.187575)	0.108181	(0.0482984-0.169799)	0.00086696	(1.86021e-18-0.00703396)	0.0754306	(5.91531e-05-0.211209)
	Eyre_Aug07	0.00283534	(1.33654e-08-0.017794)	0.00680567	(3.82957e-08-0.0419391)	0.000492674	(3.64424e-18-0.00444894)	0.00081659	(7.61063e-16-0.00761328)	0.00153723	(1.46849e-08-0.00974833)	0.677932	(0.667013-0.709346)	0.000900336	(9.08295e-10-0.00662)	0.00349929	(1.06517e-08-0.0241413)	0.00111017	(9.76675e-21-0.0105999)	0.00425934	(5.05814e-06-0.0211913)	0.00209549	(8.55746e-10-0.0131835)	0.000705193	(5.65142e-18-0.00699956)	0.00277865	(6.13096e-06-0.0128813)
	Milparinka_Aug07	0.00813278	(2.35201e-07-0.0376775)	0.00665293	(3.73214e-08-0.0420011)	0.000718381	(6.81308e-18-0.00585345)	0.00105012	(4.89511e-17-0.00974463)	0.000970178	(1.03195e-09-0.00651755)	0.00458312	(1.32597e-08-0.0308575)	0.944142	(0.903664-0.980653)	0.00774926	(5.97856e-08-0.0436596)	0.00124831	(7.38463e-20-0.0122557)	0.00408519	(1.75217e-06-0.0208407)	0.00191693	(1.77211e-08-0.0126891)	0.000753494	(3.62502e-19-0.00670929)	0.00321083	(6.70222e-06-0.0152744)
	Tilpa_Aug07	0.00303436	(4.57315e-08-0.0202685)	0.00645031	(1.94786e-08-0.0413772)	0.000524101	(2.94983e-17-0.00465551)	0.000789757	(2.14459e-17-0.0071951)	0.00359161	(8.31022e-08-0.0161878)	0.00328208	(3.92193e-09-0.0220524)	0.000898837	(5.44401e-09-0.00617428)	0.67815	(0.667066-0.706217)	0.0010369	(4.42347e-21-0.00964697)	0.00412574	(2.46106e-06-0.0238906)	0.0022552	(6.0728e-09-0.0156211)	0.000720204	(7.38132e-19-0.00747824)	0.00286966	(7.87476e-06-0.014386)
	Bourke_Aug07	0.00310811	(1.96261e-09-0.0190056)	0.00764329	(5.86363e-08-0.0444885)	0.000583445	(2.48413e-16-0.00419755)	0.000810058	(4.41669e-17-0.00767175)	0.00120699	(4.52541e-09-0.00811989)	0.00395396	(5.32896e-08-0.025543)	0.0443122	(0.0102875-0.0830111)	0.272147	(0.193676-0.322281)	0.986469	(0.954714-0.999449)	0.00613277	(6.69603e-06-0.0289999)	0.00241257	(8.11571e-09-0.0161364)	0.000863843	(2.28609e-19-0.00786552)	0.0751761	(0.0365695-0.122757)
	Walget_Mar08	0.00286524	(2.17465e-08-0.0172398)	0.00622034	(4.03088e-08-0.0407172)	0.000530542	(2.2821e-16-0.0044897)	0.000796746	(2.14173e-17-0.00755747)	0.00151149	(4.21423e-08-0.00930209)	0.0033835	(8.75438e-09-0.0215088)	0.000986297	(4.61589e-10-0.00611738)	0.00339799	(1.03288e-08-0.0215646)	0.000993222	(4.95781e-19-0.00990706)	0.676707	(0.667055-0.700872)	0.00182323	(8.71358e-09-0.0122026)	0.000812673	(5.609e-21-0.00802264)	0.00312395	(6.03119e-06-0.0151715)
	Brewarrina_Mar08	0.00270422	(1.747e-08-0.0170407)	0.00628331	(2.04321e-08-0.0392476)	0.000590784	(4.45507e-16-0.00514386)	0.0010127	(6.37457e-17-0.00930613)	0.00153749	(2.741e-08-0.00907062)	0.00374083	(2.20178e-08-0.0211873)	0.000884374	(2.06272e-09-0.00622584)	0.00414663	(8.83867e-09-0.027406)	0.00103529	(3.65309e-19-0.0114169)	0.0701158	(0.0290896-0.123698)	0.854163	(0.796367-0.9094)	0.00104967	(9.0333e-19-0.00987081)	0.00416459	(1.77578e-06-0.0206683)
	Brewarrina_Aug07	0.00294188	(1.04097e-08-0.0186534)	0.00630376	(3.65732e-08-0.0411432)	0.000683065	(3.45953e-16-0.00583819)	0.00119689	(3.32196e-16-0.011291)	0.00188105	(2.54756e-08-0.0109495)	0.00419952	(3.77231e-08-0.0287965)	0.00090091	(1.14431e-09-0.00655309)	0.00401052	(5.03365e-09-0.0251826)	0.000995319	(1.48037e-18-0.00927669)	0.0064097	(8.91787e-06-0.0319318)	0.00287927	(7.85726e-09-0.01785)	0.989772	(0.964467-0.999586)	0.0130779	(0.00185135-0.0348381)
	Narrabri_Jan07	0.00248199	(1.86056e-08-0.0149095)	0.00631091	(6.61509e-09-0.0417635)	0.000549345	(3.99519e-19-0.00505148)	0.000836846	(5.29169e-17-0.0072949)	0.00127436	(6.49043e-09-0.00816574)	0.0032997	(7.441e-09-0.0219462)	0.000850104	(1.51256e-09-0.00647065)	0.00348574	(2.27058e-09-0.0249804)	0.00119659	(1.00606e-17-0.0116549)	0.00457262	(3.98079e-06-0.0237729)	0.00210679	(2.30901e-09-0.0146391)	0.000757982	(2.95754e-19-0.00816686)	0.673174	(0.666813-0.690527)
7		INTO
FROM		Biloeala_Jan07		Biloeala_Jul07		Emerald_Jan07		Emerald_Jul07		Simpson_Aug07		Eyre_Aug07		Milparinka_Aug07		Tilpa_Aug07		Bourke_Aug07		Walget_Mar08		Brewarrina_Mar08		Brewarrina_Aug07		Narrabri_Jan07
	Biloeala_Jan07	0.677414	(0.667006-0.703924)	0.00678053	(4.55734e-08-0.0392622)	0.000769402	(2.36393e-15-0.00564456)	0.0033998	(2.08785e-06-0.0196435)	0.00164784	(9.95934e-11-0.0112402)	0.00339137	(4.05264e-09-0.021957)	0.000576516	(3.9149e-16-0.00498159)	0.00164228	(2.87805e-15-0.0124651)	0.00387108	(6.6302e-10-0.0252873)	0.00431231	(6.40317e-06-0.0200636)	0.00197368	(9.26322e-10-0.0141895)	0.000764191	(1.68945e-19-0.00755709)	0.0017329	(9.10325e-09-0.0109264)
	Biloeala_Jul07	0.00405417	(5.38628e-07-0.0219406)	0.686089	(0.667119-0.733527)	0.000896576	(2.0211e-13-0.00686356)	0.00366769	(1.67521e-07-0.020592)	0.000777124	(9.49345e-11-0.00570174)	0.00333051	(1.66616e-08-0.0238624)	0.00062737	(1.71789e-15-0.00477097)	0.001971	(1.01717e-13-0.0153169)	0.00358305	(1.22029e-08-0.0232089)	0.0040667	(3.60414e-06-0.0222111)	0.00212706	(5.94442e-09-0.0128666)	0.000749712	(9.53031e-19-0.00667842)	0.00164848	(4.06326e-09-0.0116397)
	Emerald_Jan07	0.0218914	(0.00014555-0.0777118)	0.00741898	(2.66575e-08-0.0440968)	0.941151	(0.801706-0.99918)	0.0248417	(0.00177931-0.0672501)	0.00101136	(3.66445e-11-0.00661539)	0.0112185	(6.99197e-08-0.058273)	0.000772889	(4.45161e-18-0.00699364)	0.0033134	(8.53394e-15-0.0276086)	0.00379102	(9.27123e-09-0.0264175)	0.0784251	(0.0265076-0.15561)	0.0115017	(3.01746e-08-0.0630259)	0.00163791	(1.22721e-18-0.0190034)	0.0121134	(2.9503e-08-0.05605)
	Emerald_Jul07	0.00418595	(4.39297e-07-0.0272528)	0.00696353	(2.5799e-08-0.0477385)	0.000887461	(1.29952e-15-0.00682916)	0.6752	(0.666815-0.696975)	0.00149285	(2.30625e-10-0.0100123)	0.0031982	(5.47853e-10-0.0240278)	0.000549159	(4.26457e-16-0.00451673)	0.00176132	(1.54066e-14-0.013423)	0.00370951	(4.70314e-09-0.0241349)	0.00385106	(2.5248e-06-0.0191069)	0.00209271	(7.75915e-09-0.0125117)	0.000808287	(6.4509e-19-0.00755803)	0.00172923	(2.21595e-08-0.0122617)
	Simpson_Aug07	0.0644914	(0.00190563-0.148277)	0.22381	(0.109497-0.314799)	0.00422428	(4.76342e-12-0.0231465)	0.211082	(0.124615-0.292756)	0.98721	(0.970663-0.997025)	0.272131	(0.201853-0.321724)	0.00111094	(6.67374e-17-0.0100368)	0.00320757	(1.47658e-14-0.0230451)	0.00473275	(4.46658e-08-0.0315346)	0.0456513	(0.00272095-0.120314)	0.00754177	(4.58032e-08-0.0410133)	0.0014012	(4.66193e-19-0.0144489)	0.00761641	(1.37618e-09-0.0423647)
	Eyre_Aug07	0.00426319	(1.19192e-06-0.0211698)	0.00646281	(7.02303e-08-0.037535)	0.000950002	(5.60917e-14-0.0065931)	0.00311381	(1.27013e-06-0.0184587)	0.000855561	(5.09438e-11-0.00644901)	0.677938	(0.666925-0.704362)	0.000505516	(1.05073e-15-0.00486974)	0.00188628	(9.54798e-16-0.0156341)	0.00404229	(9.64204e-09-0.0249401)	0.0041132	(6.60669e-06-0.020109)	0.00206081	(2.88952e-08-0.01378)	0.000755324	(9.36626e-20-0.00702097)	0.00178247	(5.9072e-08-0.0116317)
	Milparinka_Aug07	0.0124106	(0.000185188-0.0399971)	0.00755963	(3.88271e-08-0.0506189)	0.00118664	(1.98321e-13-0.00908353)	0.00300485	(8.82857e-07-0.0164252)	0.000540324	(1.34827e-11-0.00393443)	0.00354221	(2.8982e-09-0.0255359)	0.984817	(0.940351-0.999816)	0.00910167	(3.932e-13-0.0544858)	0.00493326	(1.44009e-08-0.0312933)	0.00463925	(1.19779e-05-0.0233218)	0.00269944	(6.15169e-09-0.0180108)	0.00064601	(4.83373e-19-0.00618395)	0.00204316	(5.24934e-09-0.0114086)
	Tilpa_Aug07	0.00406327	(1.44387e-06-0.0232285)	0.00671	(2.13418e-08-0.0391033)	0.00144005	(6.82261e-13-0.0128372)	0.00323103	(9.71631e-07-0.0193973)	0.00064443	(2.19475e-11-0.00441047)	0.00352308	(9.16206e-09-0.0242529)	0.00765326	(7.57591e-17-0.0425673)	0.963007	(0.893732-0.998771)	0.276275	(0.207336-0.322722)	0.00417776	(3.65819e-06-0.0228204)	0.00227621	(2.50898e-08-0.0157759)	0.000937105	(5.85616e-20-0.00844325)	0.0551061	(0.0177225-0.103581)
	Bourke_Aug07	0.00368536	(2.25379e-06-0.0214586)	0.00650537	(4.21435e-08-0.0398117)	0.000910943	(1.1005e-13-0.00659129)	0.00349064	(5.78505e-07-0.0178499)	0.000886925	(1.91444e-11-0.00616564)	0.00385647	(1.78779e-08-0.0281995)	0.000522775	(3.26586e-16-0.00469714)	0.00206188	(1.65971e-13-0.0169757)	0.678356	(0.666853-0.709385)	0.00415615	(3.90416e-06-0.0219181)	0.00204646	(4.86603e-09-0.0151384)	0.000685805	(1.94575e-18-0.00741336)	0.00175288	(5.36225e-09-0.0125094)
	Walget_Mar08	0.00374103	(9.37256e-07-0.0217426)	0.00665468	(1.66745e-08-0.0420751)	0.000786634	(2.6637e-13-0.005632)	0.0033975	(4.15215e-07-0.0197082)	0.00130972	(1.5235e-10-0.00849561)	0.00335141	(1.56456e-08-0.0233989)	0.000498405	(3.37996e-15-0.00402841)	0.00176924	(4.23582e-14-0.015709)	0.00361359	(3.96913e-09-0.0241279)	0.676762	(0.666985-0.700796)	0.00207317	(6.07574e-09-0.0127604)	0.000624201	(2.97796e-19-0.00665412)	0.00218906	(1.49181e-08-0.0144993)
	Brewarrina_Mar08	0.00373521	(2.11565e-06-0.0213899)	0.00678865	(4.28461e-08-0.0403791)	0.00126499	(6.1199e-13-0.00913394)	0.00299154	(7.63208e-07-0.0157043)	0.00106012	(5.72718e-12-0.0077674)	0.00409158	(3.10842e-09-0.0276045)	0.000649714	(4.11836e-17-0.00641986)	0.00255843	(9.19241e-15-0.0210684)	0.00372035	(3.05829e-09-0.0266693)	0.0719035	(0.0313682-0.129079)	0.851003	(0.800269-0.901729)	0.000870713	(3.04794e-18-0.00882642)	0.00269324	(3.14374e-09-0.0180918)
	Brewarrina_Aug07	0.00560436	(1.85776e-06-0.0291481)	0.00619713	(1.16214e-08-0.0405243)	0.00198149	(1.57378e-13-0.0135856)	0.00657406	(7.97198e-07-0.0282014)	0.00162771	(1.24802e-09-0.0102913)	0.00485875	(4.84736e-09-0.0323107)	0.000581177	(4.67027e-17-0.00498408)	0.00271365	(1.57756e-14-0.0217892)	0.00380804	(3.89703e-09-0.0233741)	0.00502557	(4.67968e-06-0.0266319)	0.0034685	(9.23413e-08-0.0199239)	0.989309	(0.948865-0.999625)	0.0132466	(0.000993287-0.0393007)
	Narrabri_Jan07	0.19046	(0.104353-0.280247)	0.0220605	(1.02732e-07-0.114828)	0.0435508	(9.20874e-13-0.173904)	0.0560055	(0.00504818-0.12642)	0.000936521	(3.29197e-11-0.00672738)	0.0055684	(2.21892e-08-0.0369035)	0.00113535	(6.3245e-14-0.00946904)	0.00500671	(4.53928e-14-0.0363974)	0.00556429	(2.45539e-09-0.0344135)	0.0929163	(0.0337313-0.173563)	0.109135	(0.054482-0.16274)	0.000810739	(9.80979e-19-0.00850577)	0.896346	(0.832836-0.946208)
8		INTO
FROM		Biloeala_Jan07		Biloeala_Jul07		Emerald_Jan07		Emerald_Jul07		Simpson_Aug07		Eyre_Aug07		Milparinka_Aug07		Tilpa_Aug07		Bourke_Aug07		Walget_Mar08		Brewarrina_Mar08		Brewarrina_Aug07		Narrabri_Jan07
	Biloeala_Jan07	0.675971	(0.66703-0.700239)	0.00666572	(1.30005e-08-0.0403811)	0.000568573	(3.18374e-16-0.00495337)	0.000897003	(9.78274e-19-0.00849844)	0.00156515	(5.34927e-09-0.0110317)	0.00360053	(1.21069e-08-0.0237899)	0.000958696	(2.13226e-10-0.00676863)	0.00385685	(7.82492e-09-0.0275591)	0.00111075	(1.7741e-19-0.012815)	0.00427363	(7.19432e-06-0.0219191)	0.00206908	(2.0846e-08-0.0147351)	0.000811147	(2.73637e-16-0.00734488)	0.00288051	(1.14022e-05-0.0138358)
	Biloeala_Jul07	0.00273175	(3.29867e-08-0.0191)	0.685599	(0.667128-0.735848)	0.00045178	(6.22365e-17-0.00384864)	0.000724274	(3.63018e-19-0.00668691)	0.00157361	(8.96435e-09-0.0096589)	0.00316428	(1.35532e-08-0.0206083)	0.000925182	(1.33134e-09-0.00598321)	0.00380939	(5.94392e-09-0.0281701)	0.00132121	(8.1254e-21-0.0123478)	0.00404486	(6.83808e-06-0.021692)	0.00208367	(6.98492e-09-0.0152025)	0.000717196	(1.49893e-17-0.00700385)	0.00302359	(3.37429e-06-0.0149813)
	Emerald_Jan07	0.0170602	(1.09283e-07-0.0789792)	0.00808096	(4.20218e-08-0.0540048)	0.991379	(0.966305-0.999811)	0.00161271	(6.59782e-16-0.0140419)	0.00121884	(3.26916e-10-0.00876739)	0.0149973	(4.6864e-09-0.0754654)	0.00106106	(1.06839e-10-0.00718275)	0.00523579	(6.97359e-09-0.0337473)	0.00115208	(2.29987e-20-0.0108861)	0.104307	(0.0325658-0.199657)	0.0100754	(2.71056e-08-0.054833)	0.000972236	(1.21385e-17-0.00990038)	0.0763382	(0.0085731-0.162542)
	Emerald_Jul07	0.00633384	(1.27184e-07-0.0376837)	0.22706	(0.109272-0.311928)	0.00135648	(2.33889e-16-0.0127076)	0.988173	(0.959286-0.999817)	0.255934	(0.202686-0.298859)	0.267807	(0.183621-0.320535)	0.00121081	(3.36713e-09-0.00755101)	0.00479001	(3.6928e-09-0.0313842)	0.00113869	(1.54892e-18-0.0111211)	0.0248211	(4.28793e-05-0.0897573)	0.00793854	(4.57706e-08-0.0433932)	0.00119734	(4.13115e-19-0.0113748)	0.0647512	(0.000518781-0.170425)
	Simpson_Aug07	0.269799	(0.194455-0.317538)	0.019924	(1.74082e-08-0.111699)	0.00157163	(2.23996e-17-0.0130723)	0.00128305	(3.7217e-17-0.0131295)	0.726198	(0.684463-0.777204)	0.00605604	(1.31329e-08-0.0366052)	0.00196876	(1.13426e-09-0.0123666)	0.00572111	(4.54241e-08-0.0346368)	0.00119243	(1.32833e-19-0.011466)	0.0861445	(0.00941528-0.187575)	0.108181	(0.0482984-0.169799)	0.00086696	(1.86021e-18-0.00703396)	0.0754306	(5.91531e-05-0.211209)
	Eyre_Aug07	0.00283534	(1.33654e-08-0.017794)	0.00680567	(3.82957e-08-0.0419391)	0.000492674	(3.64424e-18-0.00444894)	0.00081659	(7.61063e-16-0.00761328)	0.00153723	(1.46849e-08-0.00974833)	0.677932	(0.667013-0.709346)	0.000900336	(9.08295e-10-0.00662)	0.00349929	(1.06517e-08-0.0241413)	0.00111017	(9.76675e-21-0.0105999)	0.00425934	(5.05814e-06-0.0211913)	0.00209549	(8.55746e-10-0.0131835)	0.000705193	(5.65142e-18-0.00699956)	0.00277865	(6.13096e-06-0.0128813)
	Milparinka_Aug07	0.00813278	(2.35201e-07-0.0376775)	0.00665293	(3.73214e-08-0.0420011)	0.000718381	(6.81308e-18-0.00585345)	0.00105012	(4.89511e-17-0.00974463)	0.000970178	(1.03195e-09-0.00651755)	0.00458312	(1.32597e-08-0.0308575)	0.944142	(0.903664-0.980653)	0.00774926	(5.97856e-08-0.0436596)	0.00124831	(7.38463e-20-0.0122557)	0.00408519	(1.75217e-06-0.0208407)	0.00191693	(1.77211e-08-0.0126891)	0.000753494	(3.62502e-19-0.00670929)	0.00321083	(6.70222e-06-0.0152744)
	Tilpa_Aug07	0.00303436	(4.57315e-08-0.0202685)	0.00645031	(1.94786e-08-0.0413772)	0.000524101	(2.94983e-17-0.00465551)	0.000789757	(2.14459e-17-0.0071951)	0.00359161	(8.31022e-08-0.0161878)	0.00328208	(3.92193e-09-0.0220524)	0.000898837	(5.44401e-09-0.00617428)	0.67815	(0.667066-0.706217)	0.0010369	(4.42347e-21-0.00964697)	0.00412574	(2.46106e-06-0.0238906)	0.0022552	(6.0728e-09-0.0156211)	0.000720204	(7.38132e-19-0.00747824)	0.00286966	(7.87476e-06-0.014386)
	Bourke_Aug07	0.00310811	(1.96261e-09-0.0190056)	0.00764329	(5.86363e-08-0.0444885)	0.000583445	(2.48413e-16-0.00419755)	0.000810058	(4.41669e-17-0.00767175)	0.00120699	(4.52541e-09-0.00811989)	0.00395396	(5.32896e-08-0.025543)	0.0443122	(0.0102875-0.0830111)	0.272147	(0.193676-0.322281)	0.986469	(0.954714-0.999449)	0.00613277	(6.69603e-06-0.0289999)	0.00241257	(8.11571e-09-0.0161364)	0.000863843	(2.28609e-19-0.00786552)	0.0751761	(0.0365695-0.122757)
	Walget_Mar08	0.00286524	(2.17465e-08-0.0172398)	0.00622034	(4.03088e-08-0.0407172)	0.000530542	(2.2821e-16-0.0044897)	0.000796746	(2.14173e-17-0.00755747)	0.00151149	(4.21423e-08-0.00930209)	0.0033835	(8.75438e-09-0.0215088)	0.000986297	(4.61589e-10-0.00611738)	0.00339799	(1.03288e-08-0.0215646)	0.000993222	(4.95781e-19-0.00990706)	0.676707	(0.667055-0.700872)	0.00182323	(8.71358e-09-0.0122026)	0.000812673	(5.609e-21-0.00802264)	0.00312395	(6.03119e-06-0.0151715)
	Brewarrina_Mar08	0.00270422	(1.747e-08-0.0170407)	0.00628331	(2.04321e-08-0.0392476)	0.000590784	(4.45507e-16-0.00514386)	0.0010127	(6.37457e-17-0.00930613)	0.00153749	(2.741e-08-0.00907062)	0.00374083	(2.20178e-08-0.0211873)	0.000884374	(2.06272e-09-0.00622584)	0.00414663	(8.83867e-09-0.027406)	0.00103529	(3.65309e-19-0.0114169)	0.0701158	(0.0290896-0.123698)	0.854163	(0.796367-0.9094)	0.00104967	(9.0333e-19-0.00987081)	0.00416459	(1.77578e-06-0.0206683)
	Brewarrina_Aug07	0.00294188	(1.04097e-08-0.0186534)	0.00630376	(3.65732e-08-0.0411432)	0.000683065	(3.45953e-16-0.00583819)	0.00119689	(3.32196e-16-0.011291)	0.00188105	(2.54756e-08-0.0109495)	0.00419952	(3.77231e-08-0.0287965)	0.00090091	(1.14431e-09-0.00655309)	0.00401052	(5.03365e-09-0.0251826)	0.000995319	(1.48037e-18-0.00927669)	0.0064097	(8.91787e-06-0.0319318)	0.00287927	(7.85726e-09-0.01785)	0.989772	(0.964467-0.999586)	0.0130779	(0.00185135-0.0348381)
	Narrabri_Jan07	0.00248199	(1.86056e-08-0.0149095)	0.00631091	(6.61509e-09-0.0417635)	0.000549345	(3.99519e-19-0.00505148)	0.000836846	(5.29169e-17-0.0072949)	0.00127436	(6.49043e-09-0.00816574)	0.0032997	(7.441e-09-0.0219462)	0.000850104	(1.51256e-09-0.00647065)	0.00348574	(2.27058e-09-0.0249804)	0.00119659	(1.00606e-17-0.0116549)	0.00457262	(3.98079e-06-0.0237729)	0.00210679	(2.30901e-09-0.0146391)	0.000757982	(2.95754e-19-0.00816686)	0.673174	(0.666813-0.690527)
9		INTO
FROM		Biloeala_Jan07		Biloeala_Jul07		Emerald_Jan07		Emerald_Jul07		Simpson_Aug07		Eyre_Aug07		Milparinka_Aug07		Tilpa_Aug07		Bourke_Aug07		Walget_Mar08		Brewarrina_Mar08		Brewarrina_Aug07		Narrabri_Jan07
	Biloeala_Jan07	0.679889	(0.666952-0.710616)	0.00670727	(1.89176e-08-0.0459342)	0.000401175	(1.85022e-20-0.00346316)	0.00260339	(1.41336e-11-0.0188414)	0.00225103	(5.62743e-09-0.0131269)	0.00360554	(7.25359e-09-0.0252859)	0.000576344	(7.22374e-16-0.00448712)	0.00351504	(1.0837e-07-0.0244625)	0.00337902	(8.25947e-09-0.0236313)	0.00443112	(3.52331e-06-0.0238328)	0.00202576	(5.33837e-09-0.013249)	0.000717565	(4.91316e-18-0.0061687)	0.00252699	(2.02882e-07-0.0152945)
	Biloeala_Jul07	0.00287813	(8.50543e-09-0.0179512)	0.686205	(0.66709-0.736257)	0.000399492	(1.43946e-18-0.00381314)	0.00237164	(1.12705e-10-0.0179755)	0.000974323	(1.33401e-09-0.00783382)	0.00345778	(1.50264e-09-0.0254407)	0.00101515	(8.59598e-17-0.00776907)	0.00357784	(1.14879e-08-0.0238233)	0.00359775	(2.62476e-09-0.0245277)	0.00473843	(4.30054e-06-0.0267685)	0.00194478	(6.17427e-09-0.0115059)	0.000760178	(2.22669e-17-0.00663577)	0.0021144	(1.08655e-07-0.0129281)
	Emerald_Jan07	0.0309585	(1.40485e-06-0.101248)	0.00738231	(3.06568e-08-0.0501905)	0.994225	(0.976007-0.999923)	0.00988912	(3.21779e-09-0.0459188)	0.00173921	(6.27379e-09-0.0104006)	0.00758697	(4.93599e-09-0.0425737)	0.000606164	(3.66068e-15-0.00555756)	0.00634753	(1.12993e-07-0.0412388)	0.0039297	(7.17661e-09-0.0256121)	0.0874686	(0.0285451-0.171266)	0.0177451	(1.11689e-07-0.0852856)	0.00116674	(1.92928e-18-0.00991923)	0.0276012	(0.000299932-0.0909662)
	Emerald_Jul07	0.252831	(0.169418-0.315714)	0.200839	(0.0279181-0.310448)	0.000881835	(5.4098e-19-0.00785901)	0.949694	(0.870558-0.993691)	0.245582	(0.0741082-0.307091)	0.00507255	(1.53081e-08-0.0330662)	0.000612002	(4.68331e-16-0.00518353)	0.00431875	(2.07475e-07-0.0305911)	0.00545288	(1.72267e-09-0.0353728)	0.0878458	(0.0342033-0.16263)	0.106856	(0.0501875-0.167002)	0.00100178	(5.52079e-19-0.00839797)	0.13288	(0.0583277-0.200723)
	Simpson_Aug07	0.00354251	(3.54679e-08-0.021963)	0.0319045	(2.792e-07-0.188979)	0.000551272	(7.28558e-18-0.00441412)	0.0166574	(2.90717e-09-0.0728093)	0.737506	(0.677714-0.911556)	0.27554	(0.205011-0.323432)	0.000555573	(4.79767e-16-0.00471635)	0.00464652	(2.8849e-08-0.0323108)	0.00382312	(1.27818e-09-0.025814)	0.0426723	(0.000583793-0.115242)	0.00360806	(4.92204e-08-0.0213158)	0.00085675	(6.29003e-20-0.0085151)	0.00858991	(2.71861e-07-0.0429138)
	Eyre_Aug07	0.00323363	(3.71214e-08-0.0196447)	0.00677727	(1.40047e-07-0.0375229)	0.000392437	(7.2644e-19-0.0040535)	0.00184661	(2.14688e-10-0.0136078)	0.00150665	(2.41062e-08-0.00944787)	0.678065	(0.666841-0.706828)	0.000590585	(5.77428e-16-0.0053943)	0.00380955	(1.80493e-08-0.0232177)	0.00315108	(1.56638e-09-0.0187872)	0.00389558	(2.01313e-06-0.0200747)	0.00221992	(1.50645e-08-0.0160413)	0.000756418	(1.95981e-18-0.00664273)	0.00186901	(3.03953e-08-0.0123082)
	Milparinka_Aug07	0.00576343	(1.62227e-07-0.0310253)	0.0141839	(5.92919e-08-0.0754497)	0.000410056	(1.06178e-19-0.00370478)	0.00177249	(7.26245e-11-0.0137644)	0.00139587	(6.13581e-10-0.00881104)	0.00440633	(4.67616e-09-0.0310586)	0.990356	(0.967608-0.999658)	0.0275588	(5.90149e-06-0.089455)	0.00627267	(1.14764e-08-0.0394561)	0.00439261	(7.34224e-06-0.0227076)	0.0022527	(7.4965e-09-0.0146927)	0.000774196	(1.22315e-16-0.00749146)	0.00215127	(7.71432e-08-0.0133982)
	Tilpa_Aug07	0.00398341	(6.34573e-08-0.0261132)	0.00680497	(2.65944e-08-0.0384774)	0.000360876	(8.3932e-19-0.00332265)	0.00193663	(1.10205e-11-0.0119965)	0.00106481	(1.83729e-09-0.00667136)	0.00332824	(8.31445e-09-0.0235478)	0.000516962	(5.56069e-17-0.00443966)	0.678863	(0.666983-0.708299)	0.0038492	(1.50656e-09-0.0255124)	0.00472913	(1.07123e-05-0.0234516)	0.00226556	(1.25181e-08-0.0148101)	0.000827815	(9.6957e-19-0.00838551)	0.00251449	(2.58348e-07-0.0140615)
	Bourke_Aug07	0.00408623	(1.08693e-08-0.0213334)	0.00673685	(7.84442e-08-0.047061)	0.000410949	(3.37556e-19-0.00377089)	0.00158013	(1.50598e-10-0.012564)	0.00147417	(3.28674e-08-0.00889934)	0.00324871	(9.67599e-09-0.0210851)	0.000788556	(9.2423e-16-0.00717666)	0.00331054	(1.47006e-08-0.0208028)	0.677698	(0.666901-0.706744)	0.00416167	(4.91548e-06-0.020336)	0.00207268	(1.18036e-08-0.0149773)	0.000825318	(2.36109e-19-0.0077044)	0.00230518	(3.26613e-08-0.0148723)
	Walget_Mar08	0.00344698	(4.01181e-08-0.0214151)	0.00661742	(2.33356e-08-0.0414257)	0.000361436	(2.19912e-18-0.00366605)	0.00152202	(1.84239e-11-0.0106586)	0.00107802	(2.44758e-09-0.0065518)	0.00303116	(7.09918e-09-0.0216946)	0.000543442	(3.44212e-16-0.00446466)	0.0035492	(1.8303e-08-0.0215778)	0.00381347	(2.02049e-08-0.0252442)	0.676539	(0.666875-0.701595)	0.00188872	(4.63611e-09-0.0136559)	0.000740904	(9.86723e-18-0.00616168)	0.00210764	(1.39584e-07-0.0118574)
	Brewarrina_Mar08	0.00301139	(1.07318e-08-0.0202593)	0.00565811	(6.7197e-08-0.037389)	0.000446016	(1.17706e-18-0.00408564)	0.00258601	(9.00957e-12-0.0185534)	0.000856542	(3.8955e-10-0.0063699)	0.00282408	(8.76625e-10-0.018864)	0.000525322	(3.84083e-15-0.00433213)	0.00762557	(1.88582e-07-0.0399318)	0.0038259	(5.85587e-10-0.0261171)	0.0675896	(0.0267119-0.122428)	0.849513	(0.796088-0.897664)	0.00102718	(8.46819e-18-0.0084289)	0.00270766	(5.29987e-07-0.017618)
	Brewarrina_Aug07	0.003213	(7.7841e-08-0.0210247)	0.0064877	(6.6239e-08-0.0433736)	0.000554864	(4.32176e-19-0.00427766)	0.00559449	(1.20445e-09-0.0283118)	0.0033746	(1.66174e-08-0.0150252)	0.00406925	(6.99425e-09-0.0272572)	0.000465865	(4.59188e-17-0.00363526)	0.0038651	(4.7216e-08-0.0239582)	0.00535448	(1.88242e-08-0.0336261)	0.0054713	(9.89769e-06-0.0253594)	0.00483136	(5.81959e-09-0.0286208)	0.989641	(0.963653-0.999737)	0.013528	(0.00161339-0.0394967)
	Narrabri_Jan07	0.00316259	(3.49217e-08-0.0201787)	0.0136958	(2.50858e-08-0.0809826)	0.000604616	(2.30931e-18-0.00537811)	0.00194641	(3.65503e-11-0.0149032)	0.00119646	(1.41865e-08-0.00787019)	0.00576523	(1.02566e-08-0.0343329)	0.00284797	(3.88387e-15-0.0188761)	0.249013	(0.156585-0.31185)	0.275853	(0.208881-0.322649)	0.0060649	(9.74449e-06-0.0320197)	0.00277625	(8.28724e-08-0.019166)	0.000904373	(1.93481e-18-0.00781884)	0.799105	(0.744236-0.858755)
10		INTO
FROM		Biloeala_Jan07		Biloeala_Jul07		Emerald_Jan07		Emerald_Jul07		Simpson_Aug07		Eyre_Aug07		Milparinka_Aug07		Tilpa_Aug07		Bourke_Aug07		Walget_Mar08		Brewarrina_Mar08		Brewarrina_Aug07		Narrabri_Jan07
	Biloeala_Jan07	0.678367	(0.66683-0.707641)	0.00704983	(7.39965e-08-0.0452114)	0.000391256	(5.02067e-19-0.003253)	0.00416965	(3.32989e-07-0.024694)	0.00183928	(1.53536e-10-0.00997136)	0.00332347	(7.11051e-09-0.0228437)	0.00100128	(9.83695e-10-0.00673681)	0.00369873	(4.432e-09-0.0258471)	0.0011731	(4.91797e-18-0.0108073)	0.00473245	(3.33056e-06-0.0278879)	0.0021414	(2.27126e-08-0.0135338)	0.0007736	(7.45878e-19-0.00694764)	0.00286442	(2.2976e-05-0.0157413)
	Biloeala_Jul07	0.00370582	(1.97263e-07-0.0218262)	0.685988	(0.667002-0.73877)	0.000418001	(1.19479e-19-0.00417796)	0.00202342	(1.82551e-09-0.0124083)	0.000651634	(7.23795e-12-0.00459683)	0.00312036	(1.21336e-08-0.0197063)	0.000998902	(2.16905e-10-0.006328)	0.00336513	(5.8575e-09-0.0229855)	0.00122506	(3.22533e-20-0.011788)	0.00376493	(2.63161e-06-0.02177)	0.00191004	(1.32199e-08-0.0126379)	0.000708468	(2.0626e-18-0.00686865)	0.00317266	(2.08972e-05-0.0179983)
	Emerald_Jan07	0.071896	(4.89443e-06-0.202911)	0.00986692	(5.81098e-08-0.0625765)	0.99514	(0.979833-0.999842)	0.0220248	(0.000111429-0.0678772)	0.000772885	(3.73778e-12-0.00565865)	0.0167453	(3.19796e-08-0.0734202)	0.00119219	(4.08876e-10-0.00736538)	0.00674808	(9.43397e-09-0.0453171)	0.00121239	(5.34879e-19-0.011044)	0.138359	(0.0630721-0.221493)	0.060373	(1.29902e-05-0.142269)	0.000940847	(4.46801e-20-0.00864056)	0.0844124	(0.0219378-0.159718)
	Emerald_Jul07	0.00386486	(5.71019e-07-0.0208117)	0.00670871	(1.05101e-08-0.0412441)	0.000348034	(5.11782e-20-0.00376354)	0.675568	(0.666905-0.69682)	0.000955483	(1.85787e-11-0.00677542)	0.00298549	(3.44023e-09-0.0206527)	0.00111795	(4.33423e-10-0.0070801)	0.00363777	(2.5182e-08-0.0273294)	0.00116625	(4.99194e-21-0.0114505)	0.00364832	(1.01852e-05-0.018035)	0.00203769	(2.01118e-09-0.013271)	0.000696511	(7.31168e-19-0.00737683)	0.00290278	(5.17117e-06-0.0145041)
	Simpson_Aug07	0.204175	(0.0777035-0.313396)	0.236318	(0.118365-0.314413)	0.000476989	(3.86987e-19-0.00438976)	0.270537	(0.214859-0.313468)	0.988377	(0.972231-0.99779)	0.262767	(0.181072-0.319667)	0.000959625	(1.53769e-10-0.00663297)	0.00720111	(1.69573e-08-0.0471737)	0.0013482	(5.50922e-18-0.0132781)	0.0704791	(0.0164464-0.154175)	0.0572701	(0.00808063-0.126239)	0.000857511	(7.4827e-19-0.00805367)	0.130571	(0.0529714-0.211686)
	Eyre_Aug07	0.00428386	(3.11746e-07-0.0261688)	0.00599989	(4.3607e-08-0.0355629)	0.00043069	(5.69822e-18-0.00396491)	0.00330176	(8.96927e-08-0.0189611)	0.00126389	(3.79801e-11-0.00854976)	0.678494	(0.666881-0.709454)	0.00103503	(9.75528e-09-0.00662263)	0.00332836	(3.87404e-09-0.0230904)	0.000996909	(3.61669e-20-0.00947349)	0.00414703	(1.09456e-05-0.0200717)	0.00210922	(5.15959e-09-0.01388)	0.000699766	(9.79551e-18-0.00665668)	0.00308187	(1.11705e-05-0.015068)
	Milparinka_Aug07	0.0067229	(1.53908e-07-0.0338581)	0.00767343	(3.45161e-08-0.0525173)	0.000351379	(1.75299e-18-0.00358529)	0.00204129	(1.27571e-08-0.0138799)	0.000599714	(2.10314e-12-0.00430358)	0.00815136	(8.82275e-09-0.0519965)	0.94985	(0.908962-0.983226)	0.0169242	(3.44355e-07-0.0761808)	0.00101889	(3.39566e-19-0.00992565)	0.00478277	(4.19911e-06-0.0282772)	0.0022022	(5.95276e-08-0.0144668)	0.000701513	(6.24208e-19-0.00592589)	0.00350927	(5.14545e-06-0.0163889)
	Tilpa_Aug07	0.00374046	(7.83322e-07-0.0237166)	0.00593446	(1.56725e-07-0.0379281)	0.000383157	(2.18338e-20-0.00376541)	0.00243607	(4.76872e-08-0.0146492)	0.000628108	(1.0503e-11-0.00519674)	0.00341898	(1.48855e-08-0.0224988)	0.000928255	(8.65633e-10-0.00589077)	0.679306	(0.667085-0.713382)	0.00107499	(2.88559e-18-0.00936205)	0.00416646	(6.33709e-06-0.0227416)	0.00207042	(7.28799e-09-0.0135378)	0.000735011	(1.92337e-18-0.00696427)	0.00292616	(8.84213e-06-0.0156315)
	Bourke_Aug07	0.00429237	(4.63701e-07-0.0244251)	0.00785518	(4.24141e-08-0.0534275)	0.000432873	(1.00669e-19-0.00452112)	0.00249748	(1.74425e-08-0.0162082)	0.000587613	(1.76089e-12-0.00447045)	0.00590457	(3.57543e-09-0.0323383)	0.0388485	(0.00753945-0.0776278)	0.260167	(0.165902-0.320459)	0.986653	(0.951875-0.999637)	0.00623513	(6.61631e-06-0.0313009)	0.00287604	(2.22932e-08-0.0172517)	0.000848244	(1.79062e-18-0.00965827)	0.0736603	(0.0340398-0.125298)
	Walget_Mar08	0.0038361	(3.24112e-07-0.0210224)	0.00647454	(1.35444e-08-0.0425569)	0.000353668	(1.90086e-18-0.00316062)	0.00218903	(8.7395e-09-0.0130997)	0.000579308	(4.78229e-12-0.00411709)	0.00296432	(3.83433e-09-0.0194245)	0.00109959	(2.48078e-09-0.00782098)	0.00361098	(1.41282e-08-0.0241292)	0.000834284	(2.85425e-18-0.00794715)	0.676154	(0.666885-0.70235)	0.00209895	(2.7291e-08-0.0150908)	0.000757857	(2.04544e-19-0.00652754)	0.00296575	(8.07701e-07-0.0145779)
	Brewarrina_Mar08	0.0035945	(3.98688e-07-0.0185661)	0.00705325	(2.3886e-08-0.0483844)	0.000398659	(1.30596e-18-0.00364622)	0.00318829	(2.34841e-08-0.0222034)	0.001557	(9.15475e-12-0.0107518)	0.00360868	(3.72919e-09-0.0275986)	0.00108425	(3.68338e-09-0.00751781)	0.00454428	(5.07069e-08-0.0305915)	0.000992338	(5.16844e-19-0.0100938)	0.0732082	(0.0274727-0.133212)	0.859965	(0.793613-0.942955)	0.000833137	(1.42597e-19-0.00788308)	0.00456016	(6.48631e-06-0.0213492)
	Brewarrina_Aug07	0.00633329	(9.20529e-07-0.0341372)	0.00664908	(8.01388e-08-0.045363)	0.000521953	(3.44704e-18-0.00456329)	0.00734022	(2.24617e-06-0.0316891)	0.000873215	(2.64693e-11-0.00633113)	0.00520829	(2.63357e-09-0.0290449)	0.000847478	(8.11857e-10-0.00557596)	0.00396121	(3.01588e-09-0.0232465)	0.0013394	(3.86581e-20-0.013302)	0.00584073	(6.88528e-06-0.0301522)	0.00273871	(9.10149e-09-0.0166124)	0.990728	(0.965468-0.999684)	0.0118008	(0.00104914-0.0342328)
	Narrabri_Jan07	0.00518748	(2.05186e-06-0.0300278)	0.00642867	(2.29592e-08-0.04102)	0.000352924	(7.11133e-21-0.00343414)	0.00268333	(1.42722e-07-0.0171501)	0.00131486	(2.93519e-12-0.00916102)	0.00330827	(4.7969e-09-0.0225865)	0.00103673	(6.83574e-11-0.00733938)	0.00350719	(7.03016e-09-0.0234638)	0.000965663	(6.34511e-20-0.0104022)	0.00448203	(6.71325e-06-0.0226859)	0.00220743	(5.82435e-08-0.0146461)	0.000719753	(1.55851e-19-0.00637227)	0.673573	(0.66689-0.690011)
		Average m	N significant*	Average m	N significant*	Average m	N significant*	Average m	N significant*	Average m	N significant*	Average m	N significant*	Average m	N significant*	Average m	N significant*	Average m	N significant*	Average m	N significant*	Average m	N significant*	Average m	N significant*	Average m	N significant*
	Biloeala_Jan07	0.708214	0	0.00678634	0	0.00648579	0	0.00742385	0	0.00172327	0	0.00362895	0	0.000988889	0	0.00358842	0	0.0022147	0	0.0144809	1	0.0115805	1	0.000783032	0	0.0213416	1
	Biloeala_Jul07	0.0289411	2	0.714395	0	0.000957135	0	0.0260684	1	0.0271789	1	0.00344244	0	0.00101467	0	0.00364677	0	0.00215932	0	0.0138438	1	0.0127783	1	0.000798366	0	0.0192098	1
	Emerald_Jan07	0.0331851	9	0.00796275	0	0.98023	0	0.0159301	6	0.00123261	0	0.0137897	8	0.000968232	0	0.00537065	0	0.00239762	0	0.108856	9	0.0252101	8	0.00118517	0	0.0623106	10
	Emerald_Jul07	0.0555727	3	0.0701209	5	0.000801931	0	0.77703	0	0.0909221	4	0.0564535	3	0.00107235	0	0.00359423	0	0.00230232	0	0.0247706	4	0.0244745	2	0.000863019	0	0.0295291	3
	Simpson_Aug07	0.124693	6	0.146345	9	0.00186472	0	0.145489	8	0.86882	0	0.215485	8	0.00120493	0	0.00525694	0	0.00247161	0	0.0533265	10	0.0453133	6	0.00100226	0	0.0631603	6
	Eyre_Aug07	0.00318712	0	0.00594051	0	0.000584723	0	0.00254604	0	0.00141423	0	0.678092	0	0.000970926	0	0.00324307	0	0.00206703	0	0.00418418	0	0.00209523	0	0.00073319	0	0.00248509	0
	Milparinka_Aug07	0.00754919	0	0.00854815	0	0.000669391	0	0.00221376	0	0.00086837	0	0.00572896	0	0.959369	0	0.0135912	6	0.00286373	0	0.00438386	0	0.0021688	0	0.000760121	0	0.00296531	0
	Tilpa_Aug07	0.00319727	0	0.00603861	0	0.000717195	0	0.00236495	0	0.00148277	0	0.00336124	0	0.00581704	0	0.736299	0	0.0568011	2	0.00427934	0	0.0023157	0	0.000787828	0	0.0132387	3
	Bourke_Aug07	0.00327117	0	0.00693132	0	0.000603381	0	0.00227312	0	0.00102366	0	0.0041074	0	0.023237	8	0.159479	7	0.863194	0	0.00505762	0	0.00234197	0	0.000794606	0	0.0414505	6
	Walget_Mar08	0.00304534	0	0.00588643	0	0.000562785	0	0.00221725	0	0.00110494	0	0.00321854	0	0.00096569	0	0.00320486	0	0.00200504	0	0.676563	0	0.00197574	0	0.000765886	0	0.00265396	0
	Brewarrina_Mar08	0.00296043	0	0.00611793	0	0.00073522	0	0.00278005	0	0.00120615	0	0.00397238	0	0.000867644	0	0.00467474	0	0.00212784	0	0.0709096	9	0.853594	0	0.00102103	0	0.00679265	0
	Brewarrina_Aug07	0.00418171	0	0.00610173	0	0.000902577	0	0.00573615	0	0.0016173	0	0.00482028	0	0.000813585	0	0.0037412	0	0.00231068	0	0.00562183	0	0.00317577	0	0.989728	0	0.0125443	9
	Narrabri_Jan07	0.0220021	0	0.008825	0	0.00488485	0	0.00792739	0	0.00140586	0	0.00389971	0	0.00270967	0	0.0543093	2	0.0570848	2	0.0137231	0	0.012976	1	0.000777255	0	0.722318	0
		* Numer of runs out of 10 (with different starting seeds) that the migration rate was significant (lower 95% CI above m=0.02)
